# Supplementary material for: Genotyping-by-sequencing markers facilitate the identification of quantitative trait loci controlling resistance to Penicillium expansum in Malus sieversii
Source: PLoS One. 2017 Mar 3;12(3):e0172949. doi: 10.1371/journal.pone.0172949 (PMC5336245; doi:10.1371/journal.pone.0172949)
Supplement: S1 Text — Text file defining 17 LGs with sequential list of markers and marker position in centiMorgans. (TXT) [file pone.0172949.s006.txt]

;S1 Text. Genetic linkage map of GMAL4593 population (�Royal Gala� � PI613981). 

;Text file defining 17 LGs with sequential list of markers and marker position in centiMorgans (JoinMap map file).

; number linkage groups=17
; total nloc=578 

group 01

S1_1763804	0.0
S1_4876568	3.7
S1_9779491	5.3
S1_11367840	7.7
S1_11441408	7.7
S1_13136788	14.0
S1_12258490	18.2
Hi02c07_112	18.3
Hi02c07_110	18.3
S1_13100707	24.1
S1_18109726	33.5
S1_14398686	34.1
S1_18719798	36.4
S1_20912454	40.3
S1_26178495	50.7
S1_26584797	57.8
KA4b(1)	60.8
KA4b(2)	60.8
Hi12c02_188d	63.1
S1_30401771	68.5
S1_31025898	71.1
GD_SNP01027	73.5
S1_33884270	74.3
S1_34564508	76.0
S1_34819376	78.4
S1_35469301	81.6
S1_35467485	81.6


group 02

S2_1154640	0.0
GD_SNP001557HRMa	0.2
Hi08g12(1)	1.3
S2_3272290	2.1
CH02f06_156	2.3
CH02f06_136	2.3
GD_SNP01565	2.5
GD_SNP02026HRMb	3.1
Hi22d06	3.1
CH02c02a	3.6
Hi02a07_285	8.9
Hi02a07_248	8.9
Hi02a07_268	8.9
S2_5922063	10.4
S2_5988724	11.6
S2_6552823	14.8
S2_6613948	15.6
S2_10694674	23.2
S2_11968099	34.5
S2_11993203	34.5
S2_12999832	36.8
S2_13718378	40.2
S2_14588686	43.8
S2_14816702	44.0
S2_15214125	47.3
S2_17667008	51.9
GD_SNP2651HRMa	55.2
S2_18886821	56.8
S2_18886848	56.8
S2_24912130	64.8
S2_24619087	67.6
S2_30425321	70.4
CH02a04z_97	74.3
CH03d10_178	75.3
S2_33603676	75.5
CH03d10_163	75.8
S2_32181387	80.0
GD_SNP01532	82.5
S2_38404032	94.5
S2_39875180	98.1

group 3

S3_743523	0.0
S3_775418	0.0
GD_SNP00085	11.8
GD_SNP00078	15.3
GD_SNP01990	19.5
Hi03d06_149	22.8
Hi03d06_139	24.9
CH03g07	26.2
S3_7836068	30.3
S3_8859038	33.3
S3_12615354	38.4
GD12	46.4
CONS14	48.1
GD_SNP00955	49.1
S3_26624131	52.7
S3_16984392	56.4
S3_27799254	57.8
S3_28716118	63.2
S3_29869956	67.3
S3_29877372	67.3
S3_30831583	70.2
S3_31564599	74.7
S3_32489041	79.7
S3_33706967	83.7
S3_34439698	87.0
S3_34487944	87.0
S3_34870144	90.0
S3_36649471	92.9
Hi07e08x_210	94.1
S3_37067287	95.0
S3_39059649	98.2

group 04

S4_156572	0.0
S4_538745	4.5
S4_3984994	6.8
S4_1573650	7.0
S4_4475333	9.6
S4_4597715	10.8
S4_5845916	14.9
GD162_215	16.5
GD162_232	16.5
GD162_213	16.5
CH01d03(3)	16.5
CH01d03(4)	16.5
CH01d03(1)	16.5
S4_6091967	19.0
S4_10988648	21.3
S4_13437370	23.2
S4_13073191	25.4
S4_14310032	26.6
S4_16135812	28.8
S4_14234672	29.5
S4_16080592	32.4
S4_19613111	32.8
S4_20256824	33.9
GD_SNP00889	36.2
S4_17499270	36.5
S4_18765205	38.3
S4_21030866	38.9
S4_20095478	42.5
S4_22654333	45.0
S4_23243656	47.7
S4_21301510	49.3
S4_24286245	53.6
S4_22297423	54.1
CH02c02b	56.0
S4_25013026	60.0
S4_25012530	60.0

group 05

S5_164902	0.0
S5_376087	2.4
S5_600023	3.6
S5_575984	4.8
S5_4785950	8.6
Hi22a07x_156	13.6
S5_5461781	15.0
Hi01c04(2)	15.8
Hi01c04(1)	15.8
Hi04a08	17.2
S5_5578685	20.6
GD_SNP01942	25.9
S5_8676070	27.4
S5_9652812	27.4
CH05e06_128	28.7
CH05e06_139	28.7
S5_9716415	30.1
S5_11083050	32.4
S5_10478982	34.7
S5_12370119	40.5
S5_15487127	41.8
S5_17656976	47.6
S5_18426566	49.0
S5_18125337	51.8
S5_19612289	53.2
GD_SNP00867	55.7
S5_21449608	61.8
S5_25125449	70.0
S5_25123816	70.0
GD103(4)	78.0
GD103(3)	78.0
S5_31342783	85.0
S5_32876861	85.6
S5_33520964	94.9
CH03a04_118	96.4
CH03a04_107	96.4
CN445599	96.8
S5_34372210	103.9
CH04e03	106.3
S5_36383409	108.8


group 06

S6_429712	0.0
S6_1061788	1.7
S6_2549800	4.4
S6_2550905	4.4
S6_3641516	6.0
S6_4554933	10.3
S6_4674036	12.7
S6_5366937	14.9
S6_5366897	14.9
S6_7133911	16.7
S6_6672235	17.6
S6_6672646	17.6
Hi08g03	19.3
S6_7240836	21.3
CH03d07	22.3
GD_SNP00967	22.9
S6_9835958	24.0
S6_9381077	25.0
S6_10949549	25.9
S6_12107250	26.6
S6_18561420	32.7
Hi01d05_227	33.8
Hi01d05_248	33.8
GD_SNP01831	37.2
S6_19787309	38.7
S6_19787337	38.7
S6_20976423	44.4
S6_22041588	50.5
CH03d12	51.0
S6_24483309	54.8
S6_24617245	56.8
GD_SNP01502	58.0
SNP_257956	58.1
S6_25551755	59.8
CN445290_227	60.2
CN445290_233	60.2
S6_26288449	62.3
S6_26288498	62.3
S6_27314203	66.9
S6_27314219	66.9
S6_28828907	72.5
S6_28828917	72.5
CH05a05	74.9
CH03c01	75.0
GD_SNP01574	77.8

group 07

S7_656168	0.0
S7_900335	4.8
GD_SNP01433	5.7
CN444794	6.2
S7_2048386	8.3
S7_2244777	9.1
GD_SNP00562HRMa	13.9
S7_2851324	15.9
S7_3194436	16.9
S7_5909052	22.3
S7_5846174	24.6
S7_8166304	34.9
S7_15893621	43.1
S7_19203605	51.1
GD_SNP00871	52.2
S7_18732792	59.9
S7_22935326	69.3
S7_24339170	74.0
S7_26631480	80.5
S7_26540795	83.4
S7_27115695	86.8
S7_28993510	93.8
S7_28933905	93.8
S7_30144004	102.0
S7_30210769	104.1

group 08

S8_34583776	0.0
S8_32562511	3.4
S8_29532144	7.8
S8_29514896	7.8
GD_SNP01764	10.5
S8_28932210	12.4
S8_27309526	17.7
S8_27606457	18.9
S8_25967454	22.6
S8_24530150	23.9
S8_19582296	26.3
NH005b	26.4
CH05a02_126	27.0
CH05a02_114	27.0
S8_15042374	39.3
S8_15042245	39.3
S8_14410280	40.9
GD_SNP00584HRMb	42.8
S8_13738069	43.6
S8_12978640	46.0
CH01c06b	46.8
S8_10701687	49.6
S8_9094750	52.8
S8_4688043	60.5
S8_4688010	60.5
S8_1092025	63.8
GD_SNP00175HRMa	65.6
S8_1628293	67.9
DIP18HRM	69.3
S8_964921	70.0

group 09

S9_971024	0.0
S9_1498217	4.3
S9_1692625	8.4
S9_2050467	9.0
S9_2813272	11.9
S9_3552213	13.5
S9_3552233	13.5
S9_4760533	15.2
GD_SNP01880	18.0
S9_4617687	18.5
S9_6224555	22.4
S9_5969442	22.4
S9_7983825	26.8
S9_8275756	28.0
S9_9547289	31.0
S9_9547310	31.0
S9_11610386	37.2
S9_11610387	37.2
S9_12595761	40.0
CH05c07	43.2
GD_SNP00958	44.6
S9_14488009	45.2
S9_14818800	45.4
S9_18424820	46.5
GD_SNP00803HRMa	47.8
S9_20507714	52.8
S9_27818948	56.2
GD_SNP00053	56.5
S9_21307348	57.7
GD_SNP00509	57.9
S9_29820988	58.9
S9_31836215	69.1
S9_31836168	69.1
GD_SNP00766	75.8
COS3761	77.8
GD_SNP01277	79.3
S9_34056270	81.4
S9_34892329	83.6

group 10

S10_872793	0.0
S10_122755	4.3
S10_2691218	9.5
S10_2691355	9.5
S10_3332911	13.8
S10_3469376	14.2
S10_4183672	15.9
CH02b07	19.5
S10_6710788	21.2
S10_6992943	24.7
S10_12344698	27.5
Hi03f06_169	39.8
S10_17997342	48.1
S10_20831766	49.4
S10_18200390	51.1
S10_19608658	56.5
CH03d11	59.4
S10_24274971	63.8
DIP47HRM	66.5
S10_28001289	68.0
GD_SNP00307HRMa	73.6
S10_29121625	73.8
S10_31296793	81.8
COL	82.8
DIP1HRMb	84.0
GD100	86.4
Hi22a07x_202	86.4
Hi05b02	86.9
CH02b03b_71	87.9
S10_32418226	88.8
S10_32759177	89.7
S10_33520272	97.0
S10_33529692	97.0
MS06g03(1)	98.3
S10_36760711	105.8

group 11

S11_557388	0
S11_5107326	2.676
S11_6860582	10.374
Hi07d11(3)	10.815
Hi07d11(5)	10.815
S11_1609293	15.026
S11_8707110	17.461
GD_SNP00882HRMa	19.462
S11_9725415	21.775
S11_11499579	23.703
CH02d08_210	28.527
CH02d08_206	28.527
CH02d08_224	28.527
CH02d08_250_252_254	28.527
S11_11316802	32.39309085
S11_13058631	35.75761079
CH04a12_182	35.99286087
Hi02a09	43.33
S11_24738823	50.59635453
S11_26060630	58.10204175
S11_26550457	60.26366263
S11_29535052	66.17903734
S11_32129096	68.97265654
S11_32809012	76.70014814
S11_38799280	92.805
S11_38798981	92.805
S11_39147312	100.247
S11_39216666	109.517

group 12

S12_541233	0.0
S12_633846	0.4
S12_1532957	1.9
S12_1232894	3.3
CH05d04_184_186	3.9
CH05d04_192_195	3.9
S12_3864732	12.8
S12_3864737	12.8
S12_4670611	14.6
NZ28f4(2)	20.3
NZ28f4(1)	20.3
CH04g04(1)	21.5
CH04g04(2)	21.5
S12_19749798	25.5
DIP37HRMa	27.0
CH01g12_144	27.7
CH01g12_148	27.7
S12_7886981	30.9
GD6(3_2)	31.7
GD6(1_2)	31.7
S12_21404067	33.5
GD_SNP01045	35.3
S12_15036724	35.5
S12_22702128	38.3
S12_24172607	45.8
S12_26830418	45.8
S12_27081751	53.7
S12_27873134	53.8
S12_29885878	60.1
S12_29889098	60.1
S12_31125679	64.1
S12_31715518	69.3
S12_32936473	71.2
S12_32285372	74.9
S12_33253031	75.9
S12_34971774	81.9
S12_34971822	81.9
CH01d03(3_1)	83.4
S12_35779795	87.3
S12_35779837	87.3

group 13

S13_1859206	0.0
S13_1859221	0.0
S13_2059381	1.5
S13_2324835	2.8
Hi04g05	5.4
S13_3798918	8.1
S13_3799904	8.1
S13_4324477	11.4
S13_5207832	12.8
S13_7468292	16.8
S13_8808584	22.5
S13_10754553	29.2
S13_12405336	31.7
S13_12411363	31.7
S13_16867340	39.4
S13_14967035	40.5
S13_18584849	43.6
S13_17411699	46.9
S13_18418937	48.0
S13_20438010	53.3
S13_21426849	56.4
S13_22888486	57.2
GD_SNP02069	58.7
GD_SNP00744	59.0
MDC004660.530HRMa	59.1
S13_24068907	62.6
S13_29871793	63.6
MDC000454.425HRMa	64.4
S13_31658582	66.3
S13_34972983	69.1
S13_39397570	84.1

group 14

S14_432393	0.0
S14_533272	0.5
S14_932846	5.8
S14_2076537	8.7
S14_5574342	10.8
S14_5575218	10.8
S14_6882343	14.8
S14_6882464	14.8
S14_8092778	18.4
S14_8323831	20.3
S14_9125762	21.6
S14_9016593	21.9
CH05g07y	24.0
S14_10908982	24.8
S14_12331427	26.8
S14_12678218	27.6
S14_13487492	29.5
S14_16036372	31.9
S14_16036423	31.9
CH03d08	33.7
CH01g05	34.6
S14_17296319	38.1
CH04c07	47.9
S14_28888741	58.8
S14_29491058	60.7
S14_29578054	63.7
S14_30734278	68.9
S14_31263511	71.7
S14_31268307	71.7
S14_33295742	81.1
S14_33307246	81.1
S14_34013929	84.4

group 15

S15_724026	0.0
S15_3346137	2.7
S15_1857379	4.4
DIP4HRMa	9.4
S15_4422339	12.7
S15_6372134	21.9
S15_5985176	23.6
S15_7456577	28.1
S15_9203023	32.3
S15_9184859	34.4
S15_11209026	38.2
S15_11990484	39.1
GD_SNP00625	43.1
S15_16450623	47.3
S15_16458813	47.3
CH05a02_109	47.6
S15_19613979	53.1
S15_17445493	53.2
S15_23629630	62.4
GD_SNP01850	67.5
S15_27622304	69.5
S15_27176892	70.9
CH02d11	76.1
GD_SNP01347	79.5
S15_33435219	80.9
S15_40536614	84.7
S15_40536681	84.7
S15_42664461	88.8
S15_44098130	96.4
Hi23g12	99.7
S15_49946373	111.2
S15_49946491	111.2
S15_53851944	121.2

group 16

CH02d10a	0.0
CH02a03	5.3
Hi22f06_236	7.7
S16_1312710	9.1
S16_1899680	11.0
CH05c06	11.1
S16_2141779	12.9
S16_3022950	14.9
S16_3651023	18.1
S16_5128993	22.8
Hi07d11(2)	43.0
Hi07d11(4)	43.0
S16_8386205	44.9
S16_12008279	48.8
S16_12993021	52.3
S16_14748544	56.6
S16_14951596	58.1
S16_15996428	59.0
S16_15408929	60.2
S16_17537446	64.6
S16_17419153	65.5
S16_18179061	67.6
S16_18179055	67.6
S16_10059355	73.0
CH04f10	79.5
Hi01d06y_159	80.4
Hi01d06y_137	80.4
S16_19571873	86.1

group 17

S17_686104	0.0
CH04c06	5.7
GD_SNP00864HRMa	8.9
S17_2089189	11.7
S17_4153195	14.6
S17_3172261	15.1
S17_3808347	18.2
S17_5176485	18.6
S17_4353187	21.9
CH01h01_117	25.3
CH01h01_130	25.3
S17_6938230	28.0
S17_6779690	28.9
S17_8847236	32.3
S17_9122966	32.8
GD_SNP00401HRMa	37.1
GD_SNP01269	39.1
S17_11420902	41.8
GD96_180	43.4
S17_12706229	47.3
S17_12706265	47.3
S17_13497192	51.0
S17_16587034	53.8
S17_17159984	57.1
S17_17850728	60.3
S17_17850729	60.3
S17_18165292	64.3
S17_19839304	73.4
S17_20006719	73.9
GD_SNP00235HRMa	74.0
GD_SNP01525	78.8
GD_SNP02678HRMb	80.5
S17_21897189	81.7
S17_24801023	83.5
S17_25283656	85.8
CH05d08y	87.9
S17_26348205	90.1
S17_26349985	90.1
S17_26774031	92.2
