# Supplementary material for: Genotyping-by-sequencing markers facilitate the identification of quantitative trait loci controlling resistance to Penicillium expansum in Malus sieversii
Source: PLoS One. 2017 Mar 3;12(3):e0172949. doi: 10.1371/journal.pone.0172949 (PMC5336245; doi:10.1371/journal.pone.0172949)
Supplement: S2 Text — Text file listing markers and their respective genotype in 169 GMAL4593 progeny used to develop to genetic linkage map. Segregation type: (ab × cd) represents four distinct alleles among the two parents; (ef × eg) represents three alleles with a common allele shared between parents (ab × ac); (hk × hk) represents 2 alleles that are heterozygous in both parents (ab × ab); (lm × ll) represents 2 alleles that are heterozygous only in the maternal parent (ab × aa); and (nn × np) represents 2 alleles that are heterozygous only in the paternal parent (aa × ab). (TXT) [file pone.0172949.s007.txt]

; S2 Text. Genotype data of GMAL4593 genetic linkage map (JoinMap loc file)
 
;Text file listing markers and their respective genotype in 169 GMAL4593 progeny (progeny listed below genotype data) 

;Segregation type: 
; (ab x cd) represents 4 distinct alleles among the 2 parents
; (ef x eg) represents 3 alleles with a common allele shared between parents (ab x ac)
; (hk x hk) represents 2 alleles that are heterozygous in both parents (ab x ab)
; (lm x ll) represents 2 alleles that are heterozygous only in the maternal parent (ab x aa)
; (nn x np) represents 2 alleles that are heterozygous only in the paternal parent (aa x ab)
; -- represents missing data
;


;Marker <segregation type> {phase} (possible individual genotypes) followed by geneotypes on next line:

Hi12c02_188d <abxcd> {00} (ac,ad,bc,bd) ; 1
  bc ac ac ad bc  bc bc ad bd ad  bc -- ac ac ac  bd ac ad bc bd  bc ad ac bd bd  bc bd ad ad bd  bd bc ad bc bd  ad bd bd bc ac  ac ac ad ad bc  bd bd bc ad ad
  -- ac ad bd ad  ad bd bc bd ad  bc bc -- ac bc  ad bc bc ac bd  bd bd bc bd bc  bd ac bd bd ad  ac bc ad bd bc  ac ac ac bc bd  ad bc bc ac bd  ad ac ac bd ad
  ac ac bd bc ad  ac ac bd ad ac  -- bd ad bc bd  ad -- ad ac ac  -- ad -- ad bd  bd bc bc bc ac  ad -- ad bd ac  bd bc ac -- --  bc ac ad bd ac  ad -- ad bc ad
  ac -- bd ac --  ad -- ad bd bd  bc bc ad bc bc  ad bc ac --
GD_SNP01027 <nnxnp> {-1} (nn,np) ; 2
  np -- np nn np  np np nn nn nn  np np np np np  nn np nn np nn  np np np nn np  np nn np np nn  nn np nn np np  np nn nn np np  np np nn nn np  nn nn np nn nn
  nn -- nn nn nn  nn nn np np np  np np np np np  nn nn np np np  nn nn np nn np  np np nn nn nn  nn np nn nn np  np np np np nn  nn np np np nn  nn np np nn nn
  np np nn np nn  np np np nn np  nn nn np np nn  nn np nn np np  np nn np np nn  nn np np np np  nn np nn -- np  nn np nn nn np  np np nn nn np  nn nn nn np --
  np np np np np  nn np nn nn nn  np np nn np np  -- np -- nn
KA4b(1) <nnxnp> {-0} (nn,np) ; 3
  nn nn nn np np  nn nn np np np  nn nn nn nn nn  np nn np nn np  np np nn np np  nn np np np np  np nn np nn np  np np np nn nn  nn nn np np nn  np np nn np np
  np nn np np np  np np nn np np  nn nn nn nn nn  np nn nn nn np  np np nn np nn  np nn np np np  nn nn np np nn  nn nn nn nn np  np nn nn nn np  np nn nn np np
  nn nn np nn np  nn nn np np nn  np np np nn np  np nn np np nn  nn np np np np  np nn nn nn nn  np nn np np nn  np nn nn np nn  nn nn np np nn  np nn np nn np
  nn np np nn nn  np nn np np np  nn nn np nn np  np nn nn np
KA4b(2) <nnxnp> {-1} (nn,np) ; 4
  np np np nn nn  np np nn nn nn  np np np np np  nn np nn np nn  nn nn np nn nn  np nn nn nn nn  nn np nn np nn  nn nn nn np np  np np nn nn np  nn nn np nn nn
  nn np nn nn nn  nn nn np nn nn  np np np np np  nn np np np nn  nn nn np nn np  nn np nn nn nn  np np nn nn np  np np np np nn  nn np np np nn  nn np np nn nn
  np np nn np nn  np np nn nn np  nn nn nn np nn  nn np nn nn np  np nn nn nn nn  nn np np np np  nn np nn nn np  nn np np nn np  np np nn nn np  nn np nn np nn
  np nn nn np np  nn np nn nn nn  np np nn np nn  nn np np nn
S1_11367840 <nnxnp> {-0} (nn,np) ; 5
  np np nn nn np  np nn np np nn  nn nn nn np nn  np np nn nn nn  np np nn np nn  nn nn nn np nn  np nn np np np  np np nn nn np  nn np nn nn nn  np nn nn np np
  np nn np nn np  np np nn nn nn  nn nn nn np nn  np nn np nn np  np np np nn nn  np np nn nn nn  nn nn nn np nn  nn np np nn --  np nn nn nn np  np np np nn np
  nn nn nn nn nn  np nn np np np  nn nn np np np  nn nn np np nn  np np nn np np  nn np np np nn  np nn nn nn nn  np nn nn nn nn  np np np np np  nn nn nn np np
  nn np np np nn  nn np nn np np  np np nn -- np  np nn np np
S1_12258490 <nnxnp> {-0} (nn,np) ; 6
  np np nn nn np  np nn nn np nn  nn nn nn np nn  np np nn nn nn  nn np np np np  nn np nn np np  np nn np nn np  np nn np np np  nn np nn np nn  np nn nn np np
  np np np nn np  np np np -- np  nn nn nn np nn  np nn np np nn  np np np nn nn  np np nn nn nn  nn nn nn np nn  nn np nn nn np  np nn nn nn np  np np np np np
  nn nn nn nn nn  np nn np np nn  nn np np nn np  nn nn np np nn  np np np np np  nn np np nn nn  np np nn nn nn  np nn np nn nn  np np np np np  nn nn nn np np
  nn np np np nn  nn np nn np np  np np np nn nn  np nn np np
S1_13100707 <nnxnp> {-0} (nn,np) ; 7
  nn np nn nn np  np nn nn -- nn  nn nn nn np nn  np np nn nn nn  np np np np np  nn np np np np  np nn np nn np  np nn np np np  nn np nn np nn  np np nn np np
  np np np nn np  np np np nn np  nn nn nn np nn  -- nn nn np np  np np np nn nn  np np nn nn np  nn nn nn np nn  nn np nn nn np  np nn nn nn np  np np nn np np
  nn nn nn nn nn  np nn np np np  nn np np np np  np nn np np nn  np np np np np  nn np np nn nn  np np np nn nn  np nn np nn nn  np np nn np nn  nn nn nn np np
  nn np np np nn  nn np nn np np  np np nn nn np  np nn np np
S1_14398686 <nnxnp> {-0} (nn,np) ; 8
  np nn nn nn np  nn nn nn np np  nn nn nn np nn  np np nn nn nn  np -- np np np  nn np np np --  np nn np nn nn  nn np nn np nn  nn nn nn np nn  np np nn -- nn
  -- np np nn np  np np np nn np  nn nn nn np nn  np nn nn np np  np np np nn nn  np nn nn nn np  nn nn nn np nn  nn np nn nn --  np nn nn nn np  np np np nn np
  nn nn np nn nn  -- nn nn np nn  np np np np np  np nn np np nn  nn -- np np np  nn np nn nn nn  np -- nn nn nn  np nn np np nn  np nn np np np  np nn nn np np
  nn np np np nn  nn np nn np np  np np np nn np  np nn np np
S1_26178495 <nnxnp> {-0} (nn,np) ; 9
  nn nn nn np np  nn nn np np np  nn nn nn nn nn  np nn np nn np  np np np np np  nn np np nn np  np nn np nn np  np np np nn nn  nn nn np np np  nn nn nn np np
  nn nn np np np  np nn nn np nn  nn nn nn nn nn  np nn nn nn np  np np nn np nn  np nn np np np  nn nn np np nn  nn nn nn nn np  nn nn nn nn np  nn nn nn nn np
  nn nn np nn nn  nn nn nn nn nn  np nn np nn np  nn nn np np nn  nn np np np np  np nn nn nn nn  np np np nn nn  np nn nn np nn  nn np np np nn  nn np np nn np
  nn nn np nn nn  np nn nn np np  nn nn nn nn np  nn nn nn np
S1_30401771 <nnxnp> {-0} (nn,np) ; 10
  nn nn nn np nn  nn nn np np np  nn nn nn nn nn  np nn np nn np  nn np nn np nn  nn np np np np  np nn np nn nn  np np np nn nn  nn nn np np nn  np np nn np np
  np nn np np np  np np nn np np  nn nn nn nn nn  np nn nn nn nn  np np nn np nn  nn nn np np np  np nn np np nn  nn nn nn nn np  nn nn nn nn np  np nn nn np np
  nn nn np nn np  nn nn np np nn  np np nn nn np  np nn np nn nn  nn np np nn np  np nn nn nn nn  np np np np nn  np nn np np nn  nn nn np np nn  np np np nn np
  nn nn nn nn nn  np nn np np np  nn nn np nn nn  np nn nn np
S1_31025898 <nnxnp> {-1} (nn,np) ; 11
  np np np nn np  np np nn nn np  np np np np np  nn np nn np nn  np nn nn nn np  np nn nn nn nn  nn np nn np np  np nn nn np nn  np np nn nn np  nn nn np nn nn
  nn np nn nn nn  nn nn np np np  np np np np np  nn np np np np  nn nn np nn np  np np nn nn nn  nn np nn nn np  np np np np nn  nn np np np nn  nn np np nn nn
  np np nn np nn  np np nn nn np  nn nn np np nn  nn np nn np np  np nn np np nn  nn np np np np  nn nn nn nn np  nn np nn nn np  np np nn nn np  nn nn nn np nn
  np np np np np  nn np nn nn nn  np nn nn np np  nn np np nn
S1_33884270 <nnxnp> {-1} (nn,np) ; 12
  np np np nn np  np np nn nn nn  np np np np np  nn np nn nn nn  np np np nn np  np nn np nn nn  nn np nn np np  np nn nn np np  np np nn nn np  nn nn np nn nn
  nn np nn nn nn  nn nn np -- np  np np np np np  nn nn np np np  nn nn np nn np  np np nn nn nn  nn np nn nn np  np np np np nn  nn np np np nn  nn np np nn nn
  np np nn np nn  np np nn nn np  nn nn np np nn  nn np nn np np  np nn np np nn  nn np np np np  nn nn nn nn np  nn np nn nn --  np np nn nn np  nn nn nn np nn
  np np np np np  nn np nn nn nn  np np nn nn np  nn np np nn
S1_34819376 <nnxnp> {-1} (nn,np) ; 13
  np np np nn np  nn np nn nn nn  np np np np np  nn np nn np nn  np np np nn nn  np nn np np nn  nn np nn np nn  -- nn nn np --  np -- nn nn --  nn nn np nn nn
  nn np nn nn nn  nn nn np -- np  nn np np np np  nn nn np np np  nn nn np nn np  np np nn nn nn  nn np nn nn np  np -- np nn nn  nn nn np np nn  np np -- nn nn
  np np nn -- nn  -- np nn nn np  nn -- np np nn  nn np nn np np  np nn np np nn  nn np np np np  nn nn nn nn np  nn np nn nn nn  np np nn nn np  nn nn nn np nn
  np np np np np  nn np nn nn nn  np nn nn nn np  nn np np nn
S1_35467485 <nnxnp> {-1} (nn,np) ; 14
  np np nn nn np  nn np nn nn nn  nn np np np np  nn np nn np nn  np np np nn np  np nn np np nn  nn -- nn np nn  np nn nn np np  np np nn nn np  nn nn -- nn nn
  nn np nn nn nn  nn nn np np np  np np np np np  nn nn np np np  nn nn np nn np  np np nn nn nn  nn nn nn nn np  np np np nn nn  nn -- np np nn  np np np nn nn
  np np nn np nn  nn nn nn nn np  nn nn np np nn  nn np nn np np  np nn np np nn  nn np np np np  nn nn nn nn np  nn nn nn nn np  np np nn nn np  nn nn nn np nn
  np np np np np  -- np nn nn nn  np nn nn -- nn  nn np np nn
Hi02c07_110 <lmxll> {0-} (ll,lm) ; 15
  ll lm ll ll lm  lm ll lm lm ll  -- ll lm ll ll  lm ll ll ll lm  lm ll ll ll lm  lm ll ll ll lm  lm lm ll lm lm  ll lm lm lm ll  lm lm lm lm lm  lm -- lm ll ll
  ll lm ll ll lm  ll lm lm lm ll  ll ll lm ll lm  ll ll ll ll lm  lm lm ll ll lm  ll ll -- lm lm  ll ll ll lm lm  ll ll ll lm ll  ll lm lm lm lm  ll ll -- lm ll
  ll ll lm lm lm  lm lm lm ll lm  lm lm ll lm lm  ll -- ll ll ll  ll -- ll ll lm  lm ll ll lm ll  ll lm ll lm ll  lm ll ll lm lm  lm ll ll ll ll  ll lm ll lm ll
  ll ll lm ll ll  lm ll ll lm lm  lm lm lm ll lm  ll lm lm lm
Hi02c07_112 <lmxll> {1-} (ll,lm) ; 16
  lm ll lm lm ll  ll lm ll ll lm  -- lm ll lm lm  ll lm lm lm ll  ll lm lm lm ll  ll lm lm lm ll  ll ll lm ll ll  lm ll ll ll lm  ll ll ll ll ll  ll -- ll lm lm
  lm ll lm lm ll  lm ll ll ll lm  lm lm ll lm ll  lm lm lm lm ll  ll ll lm lm ll  lm lm -- ll ll  lm lm lm ll ll  lm lm lm ll lm  lm ll ll ll ll  lm lm -- ll lm
  lm lm ll ll ll  ll ll ll lm ll  ll ll lm ll ll  lm -- lm lm lm  lm -- lm lm ll  ll lm lm ll lm  lm ll lm ll lm  ll lm lm ll ll  ll lm lm lm lm  lm ll lm ll lm
  lm lm ll lm lm  ll lm lm ll ll  ll ll ll lm ll  lm ll ll ll
S1_11441408 <lmxll> {1-} (ll,lm) ; 17
  -- ll lm lm ll  ll lm ll ll lm  lm lm ll lm lm  ll lm lm lm ll  ll lm lm lm ll  ll lm lm -- ll  ll ll lm ll ll  ll ll ll ll lm  ll ll ll ll ll  ll ll ll lm lm
  lm ll lm lm ll  ll ll ll lm lm  lm lm ll lm ll  lm lm lm lm ll  lm ll lm lm ll  lm lm lm ll ll  lm lm lm ll ll  lm lm lm ll lm  lm ll ll ll ll  lm ll -- ll lm
  lm lm lm ll ll  ll ll ll -- ll  ll lm lm -- ll  lm ll lm lm lm  lm lm lm lm ll  ll lm lm ll lm  lm lm lm ll ll  ll lm lm ll lm  ll lm lm lm lm  lm lm lm ll lm
  lm lm ll -- lm  ll lm lm ll ll  ll ll ll lm ll  lm ll ll ll
S1_13136788 <lmxll> {0-} (ll,lm) ; 18
  ll lm ll ll lm  lm ll lm lm ll  ll ll lm ll ll  lm ll ll ll lm  lm ll ll ll lm  lm ll ll ll lm  lm lm ll lm lm  lm lm lm lm ll  lm lm lm lm lm  lm lm lm ll ll
  ll lm ll ll lm  ll lm lm lm ll  ll ll lm ll lm  ll ll ll ll lm  ll lm ll ll lm  ll ll ll lm lm  ll ll ll lm lm  ll ll ll lm ll  ll lm lm lm lm  ll ll ll lm ll
  ll ll lm lm lm  lm lm lm ll lm  lm lm ll ll lm  ll lm ll ll ll  ll ll ll ll lm  lm ll ll lm ll  ll ll ll lm ll  lm ll ll lm lm  lm ll ll ll ll  ll ll ll lm ll
  ll ll lm ll ll  lm ll ll lm lm  lm lm ll ll lm  ll lm lm lm
S1_1763804 <lmxll> {1-} (ll,lm) ; 19
  lm ll lm lm ll  ll lm ll ll lm  lm lm ll ll lm  ll lm lm -- ll  ll ll lm lm ll  ll lm lm ll ll  ll ll lm ll ll  ll ll ll ll lm  ll ll ll ll ll  ll lm ll lm ll
  lm ll lm lm ll  ll ll ll ll lm  lm lm ll ll ll  lm lm lm lm ll  lm ll lm lm ll  lm lm lm ll ll  lm lm lm ll ll  lm lm lm ll lm  lm ll ll ll ll  lm ll lm ll lm
  -- lm lm ll ll  ll ll ll lm ll  ll lm lm lm ll  lm ll ll ll ll  lm lm lm lm ll  ll lm lm ll lm  lm lm lm lm ll  ll lm lm ll lm  ll lm lm lm lm  lm lm lm lm lm
  lm lm ll lm lm  ll lm lm ll ll  ll ll ll ll ll  lm ll ll ll
S1_18109726 <lmxll> {0-} (ll,lm) ; 20
  lm ll ll ll lm  lm ll lm lm ll  lm ll lm ll ll  lm ll ll lm lm  lm ll ll ll lm  lm lm ll ll lm  lm lm ll lm lm  ll lm lm lm ll  ll ll ll lm lm  lm lm lm ll ll
  ll lm ll ll lm  ll lm lm lm ll  lm lm lm ll lm  ll ll ll ll lm  lm lm lm lm lm  ll ll lm lm lm  ll lm ll lm lm  ll ll ll lm lm  ll lm lm lm lm  ll ll ll lm ll
  ll ll lm lm lm  lm lm lm ll ll  lm lm ll ll lm  ll lm ll ll ll  ll ll ll ll lm  lm ll ll lm ll  ll ll ll lm ll  lm ll ll lm lm  lm ll ll ll ll  ll lm lm lm ll
  ll ll lm ll ll  lm ll ll lm lm  lm lm lm ll lm  ll lm lm lm
S1_18719798 <lmxll> {1-} (ll,lm) ; 21
  ll lm lm lm ll  ll -- ll ll lm  ll lm ll lm lm  ll lm lm ll ll  ll lm lm lm ll  ll ll lm -- ll  ll ll lm ll ll  lm ll ll ll lm  lm lm lm ll ll  ll ll ll lm lm
  lm ll lm lm ll  lm ll ll ll lm  ll ll ll lm ll  lm lm lm lm ll  ll ll ll ll ll  lm lm ll ll ll  lm ll lm ll ll  lm lm lm ll ll  lm ll ll lm ll  -- lm lm ll lm
  lm lm ll ll ll  -- ll ll lm lm  ll ll lm -- ll  lm ll lm lm lm  lm lm lm lm ll  ll lm lm ll lm  lm lm lm ll lm  ll -- lm ll ll  ll lm ll lm lm  -- ll ll ll ll
  lm lm ll lm lm  ll lm lm ll ll  ll ll ll ll ll  lm ll ll ll
S1_20912454 <lmxll> {1-} (ll,lm) ; 22
  ll lm lm ll ll  ll lm ll -- lm  ll lm ll lm lm  ll lm lm ll ll  ll lm lm lm ll  ll ll lm lm ll  -- ll lm ll --  lm ll ll ll lm  lm lm lm ll ll  -- ll ll lm lm
  lm ll lm lm ll  lm ll ll ll lm  ll ll ll lm ll  lm lm ll lm ll  ll ll ll ll ll  ll lm ll ll ll  lm ll lm ll ll  lm lm lm ll ll  lm ll ll lm ll  lm lm lm ll lm
  lm lm ll ll ll  ll lm ll lm lm  ll ll lm lm ll  lm ll lm lm lm  lm lm lm lm ll  ll ll lm ll lm  lm lm lm ll lm  ll lm lm ll ll  ll lm lm lm --  lm ll ll -- lm
  lm lm ll lm lm  ll lm lm ll ll  ll ll ll -- ll  lm ll ll ll
S1_26584797 <lmxll> {0-} (ll,lm) ; 23
  lm ll ll ll ll  lm lm ll ll ll  lm ll lm ll ll  lm ll ll lm lm  -- ll ll lm lm  lm lm ll ll lm  lm -- ll lm lm  ll -- lm lm ll  ll ll ll ll lm  lm ll lm ll ll
  ll ll ll ll ll  ll lm lm lm ll  lm lm lm ll --  ll -- lm ll lm  lm ll ll -- lm  lm ll lm lm ll  ll lm ll lm lm  ll ll ll lm lm  ll lm lm ll lm  ll ll ll lm ll
  ll ll lm lm ll  ll ll lm ll ll  -- lm ll ll lm  ll lm ll ll ll  ll ll lm ll lm  lm lm lm lm ll  ll ll ll lm ll  lm lm ll lm lm  lm ll -- lm ll  ll lm lm -- ll
  ll -- lm ll ll  ll ll ll lm ll  ll lm ll lm lm  -- lm ll lm
S1_34564508 <lmxll> {0-} (ll,lm) ; 24
  lm ll ll ll lm  lm lm ll lm ll  lm ll ll ll ll  lm ll ll ll lm  lm ll ll lm lm  lm lm ll ll lm  ll lm ll lm ll  ll lm lm ll ll  ll ll ll ll lm  lm -- lm ll ll
  ll ll ll lm ll  ll ll lm lm ll  -- ll lm ll lm  ll lm lm ll lm  lm lm lm lm lm  lm ll lm lm ll  ll lm lm lm lm  ll ll ll lm lm  ll lm lm ll lm  ll ll ll ll ll
  ll lm ll lm ll  ll ll lm ll ll  lm lm ll ll lm  lm lm ll lm ll  ll ll lm ll lm  lm lm lm ll lm  ll ll ll lm ll  lm lm ll lm lm  ll ll ll lm ll  ll lm lm lm ll
  lm ll lm ll ll  ll ll lm lm lm  ll ll ll lm lm  ll lm ll lm
S1_35469301 <lmxll> {0-} (ll,lm) ; 25
  lm ll ll ll lm  -- lm ll lm ll  lm ll ll ll ll  ll ll ll ll lm  -- ll ll lm lm  lm lm ll ll lm  ll lm ll ll ll  ll -- lm ll ll  ll ll ll ll lm  lm lm lm ll ll
  ll ll ll lm ll  ll ll lm -- ll  lm ll ll ll lm  ll lm lm ll lm  lm ll lm lm lm  lm ll lm lm ll  ll lm lm lm lm  ll lm ll lm lm  ll lm lm ll lm  ll -- ll lm ll
  ll lm lm lm ll  ll ll lm ll ll  lm -- ll ll lm  lm ll ll lm ll  ll ll lm ll lm  lm lm lm ll lm  ll ll ll lm ll  lm lm ll lm ll  ll ll ll lm ll  ll lm lm lm ll
  lm ll lm ll ll  ll ll -- lm lm  ll ll ll -- lm  ll lm ll lm
S1_4876568 <lmxll> {0-} (ll,lm) ; 26
  ll lm ll ll lm  lm ll lm lm ll  ll ll lm lm ll  lm ll ll ll lm  lm ll ll ll lm  lm ll ll ll lm  lm lm ll lm lm  lm lm lm lm ll  lm lm lm lm lm  lm ll ll ll lm
  ll lm ll ll lm  lm lm lm ll ll  ll ll lm lm lm  ll ll ll ll lm  ll lm ll ll lm  ll ll ll lm lm  ll ll ll lm lm  ll ll ll lm ll  ll lm lm lm lm  ll lm ll lm ll
  ll ll ll -- lm  lm lm lm ll lm  lm ll ll ll lm  ll lm ll ll lm  ll ll ll ll lm  lm ll ll lm ll  ll ll ll ll lm  lm ll ll lm ll  lm ll ll ll ll  ll ll ll lm ll
  ll ll lm ll ll  lm ll ll lm lm  lm lm lm ll lm  ll lm lm lm
S1_9779491 <lmxll> {1-} (ll,lm) ; 27
  lm ll lm lm ll  ll lm ll ll lm  lm lm ll ll lm  ll lm lm lm ll  ll lm lm lm ll  ll lm lm lm ll  ll ll lm ll ll  ll ll ll ll lm  ll ll ll ll ll  ll ll ll lm ll
  lm ll lm lm ll  ll ll ll lm lm  lm lm ll ll ll  lm lm lm lm ll  lm ll lm lm ll  lm lm lm ll ll  lm lm lm ll ll  lm lm lm ll lm  lm ll ll ll ll  lm ll lm ll lm
  lm lm lm ll ll  ll ll ll lm ll  ll lm lm lm ll  lm ll lm lm ll  lm lm lm lm ll  ll lm lm ll lm  lm lm lm ll ll  ll lm lm ll lm  ll lm lm lm lm  lm lm lm ll lm
  lm lm ll lm lm  ll lm lm ll ll  ll ll ll lm ll  lm ll ll ll
CH02c02a <abxcd> {11} (ac,ad,bc,bd) ; 28
  bc bc ac bc bd  ac bc ac -- bc  ac bc -- ac bd  ac bd ac ad bc  bc bd bd ad ac  ad ad ad bc ad  bc ad bd ad bd  bd ad bc bc ac  bd bd ac ad ad  ad ac bd ad bd
  bd ac ac ad ad  ad ad ad bc ac  ad bc ad ad --  bd ad ad bc bc  ac bd ad bd ad  bc ac ac bc bd  -- bc ac bc bd  bd ad -- ac ac  ac bc -- bd bd  ad ac ad bc bc
  bd -- bd ad ac  bc bd ad ac ad  ad bc ad bc --  ad -- -- -- --  -- ad bc ad bc  ad bd bc -- ac  ad ac bc -- --  -- -- ad bc --  ad ac -- ad bd  bc bc bc bc ad
  bc ac -- bd ad  ad bc -- bd bc  bd bc ac -- bd  -- ad bc bd
GD_SNP001557HRMa <nnxnp> {-0} (nn,np) ; 29
  np np np np nn  np np np nn np  np nn np np nn  np nn np nn np  np nn nn nn np  nn nn nn np nn  np np nn nn nn  nn nn np np np  nn np np nn nn  nn np nn nn nn
  nn np np nn nn  nn nn nn np np  nn np nn nn np  np nn nn nn np  np nn nn np np  np np np np nn  nn nn np np nn  nn nn nn np nn  np np nn nn np  nn np nn np np
  nn np nn nn np  np nn nn np nn  np np nn np nn  nn np nn np np  np nn np nn np  nn nn np np nn  nn np np nn nn  np np np np nn  nn np np nn nn  np np np np nn
  nn np nn nn nn  nn np np nn np  nn np np np nn  np nn np nn
GD_SNP01532 <nnxnp> {-1} (nn,np) ; 30
  np np np np np  nn np np np nn  np nn np np nn  nn nn np np nn  np nn nn np nn  np np nn np np  np np nn np np  np np nn np nn  -- np np np nn  nn np np np nn
  nn nn nn np np  np np nn np np  nn nn np -- nn  np nn nn nn np  nn nn np nn nn  nn np np np nn  nn np np np np  nn np -- np np  np nn nn nn nn  nn np nn nn nn
  nn nn nn nn nn  np np np np np  np nn np np --  np np nn np nn  np np np np np  np nn np np nn  nn nn np np nn  np nn nn np nn  np np nn nn np  np np nn -- np
  np np nn nn nn  nn nn np np np  np nn np np nn  -- nn -- np
Hi02a07_248 <nnxnp> {-0} (nn,np) ; 31
  np np np np nn  np np nn nn np  np nn np np nn  np nn np nn np  np nn nn nn np  nn nn nn np nn  np nn nn nn nn  nn nn np np np  nn nn np nn nn  nn np nn nn nn
  nn np np nn nn  nn nn nn np np  nn np nn -- np  nn nn nn np np  np nn nn nn nn  np np np np nn  nn -- np np nn  nn nn nn np np  np np nn nn nn  nn np np np np
  nn np nn nn np  np nn nn np nn  nn np nn np nn  nn np nn np np  np nn np nn np  nn nn np np np  nn np np nn nn  nn np nn np nn  nn np np nn nn  np np np np nn
  np np nn nn nn  nn np np nn np  nn np np np nn  np nn np nn
Hi02a07_268 <nnxnp> {-1} (nn,np) ; 32
  nn nn nn nn np  nn nn np np nn  nn np nn nn np  nn np nn np nn  nn np np np nn  np np np nn np  nn np np np np  np np nn nn nn  nn np nn np np  np nn np np np
  np nn nn np np  np np np nn nn  np nn np -- nn  np np np nn nn  nn np np np np  nn nn nn nn np  np -- nn nn np  np np np nn nn  nn nn np np np  np nn nn nn nn
  np nn np np nn  nn nn np nn np  np nn np nn np  np nn np nn nn  nn np nn np nn  np np nn nn nn  np nn nn np np  np nn np nn np  np nn nn np np  nn nn nn nn np
  nn nn np np np  np nn nn np nn  np nn nn nn np  nn np nn np
S2_1154640 <nnxnp> {-0} (nn,np) ; 33
  np np np np nn  np np np nn np  np nn np np nn  np nn np nn np  np nn nn nn np  nn nn nn np nn  np np nn nn nn  nn nn np np np  nn np np nn nn  nn np nn nn nn
  nn np np nn nn  nn nn nn np np  nn np nn nn np  np nn nn nn np  np nn nn np np  np np np np nn  nn nn np np nn  nn nn nn np nn  np np nn nn np  nn np nn np np
  nn np nn nn np  np nn np np nn  np np nn nn nn  nn np nn np np  np nn np np np  nn nn np nn nn  nn np np nn nn  np np np np nn  nn np np nn nn  np np np np nn
  nn np nn nn nn  nn np np nn np  nn np np np nn  np nn np nn
S2_11993203 <nnxnp> {-1} (nn,np) ; 34
  np nn nn np np  nn nn np np np  np np nn nn np  np np np nn nn  np np np np nn  np np nn nn np  np np -- np np  np np nn nn nn  nn nn np np np  np np np np np
  np nn np np np  np nn np nn nn  np nn nn np nn  np nn np nn np  nn np np np --  nn np nn nn np  np nn np nn np  nn np np np nn  np nn -- np np  np nn nn nn nn
  np nn np np nn  nn np np np np  np nn np nn nn  np np np nn nn  nn np nn np nn  np np nn np nn  np np np np nn  np np nn nn np  np nn nn np np  np nn nn nn np
  nn nn np np np  np nn nn np np  -- nn np nn nn  nn np nn np
S2_13718378 <nnxnp> {-1} (nn,np) ; 35
  np nn nn np np  nn nn np np np  np np np nn np  nn np np nn nn  np nn nn np nn  np np nn nn nn  np np np np --  np np nn nn nn  nn nn -- np np  -- np np nn np
  np nn np np np  np nn nn -- np  np nn nn np nn  np nn np nn np  nn np np np np  nn np nn nn np  np nn np np np  nn np np np nn  nn nn np np np  nn nn nn nn nn
  np nn np nn nn  nn np nn np np  np nn np nn nn  np np np nn --  nn np nn nn nn  np np nn np nn  nn np np np nn  np np nn nn np  np nn nn np np  np nn nn nn nn
  nn np nn np np  np nn nn np np  -- nn np nn nn  nn np nn np
S2_14816702 <nnxnp> {-1} (nn,np) ; 36
  np nn nn np np  nn nn np np np  np np np nn np  nn -- np nn np  np nn nn np nn  np np nn nn --  np np np np np  np np nn nn nn  -- nn -- np --  np np np nn np
  np nn np np np  np np np nn np  nn nn nn np nn  np nn nn nn np  nn np np nn np  -- np nn nn np  -- nn np np np  nn np np np nn  np -- np np np  nn -- nn nn nn
  nn nn np np nn  nn np np np np  np nn np nn nn  np np -- nn np  -- np nn np nn  np np np np nn  nn np np np nn  np np nn nn np  np nn nn np np  np nn nn nn np
  nn np nn np np  np nn nn np np  np -- nn nn nn  nn nn nn np
S2_15214125 <nnxnp> {-1} (nn,np) ; 37
  np nn nn np np  nn nn np np np  np np np nn np  np np np nn np  np nn nn np nn  np np nn np nn  np -- np np np  np nn nn nn nn  nn nn np np np  np np np nn np
  np nn np np np  np np np nn np  np nn nn np nn  np nn np nn np  nn np np np np  nn np nn nn np  nn nn np np np  nn np np nn nn  np nn np np np  nn np nn nn nn
  np nn np np nn  nn np np np --  np nn np nn nn  np np nn nn np  nn np nn np nn  np np np np nn  nn nn np np nn  np np nn nn np  np nn nn np np  np nn nn nn np
  nn np nn nn np  np nn nn np np  np nn np nn nn  nn np nn np
S2_17667008 <nnxnp> {-1} (nn,np) ; 38
  -- nn nn np np  nn nn np np np  np np np nn np  np -- np nn np  np nn nn np np  np nn nn np nn  np nn np np np  np np nn np nn  -- nn np np np  np np np nn np
  np -- np np np  np np nn nn np  np nn nn np nn  np nn np nn np  nn nn np np np  nn np nn nn np  nn nn np nn nn  nn np nn np nn  -- nn np np np  nn np nn nn nn
  np nn np np nn  nn np np np np  np nn np nn nn  np np nn nn np  nn np nn np np  np np np np nn  nn np -- np nn  np np nn nn np  np np nn nn np  -- nn nn nn np
  nn np nn nn np  np nn nn np np  -- nn np -- nn  nn np nn np
S2_18886821 <nnxnp> {-1} (nn,np) ; 39
  np nn np np np  nn nn np np np  np np np nn np  np nn np nn np  np nn nn np np  np np nn np nn  np np nn np np  np np nn np nn  nn nn np np np  np np np nn nn
  np nn np np np  np np nn np np  np nn np np nn  np nn np nn np  nn nn np np np  nn np nn nn np  nn nn np np np  nn np nn np nn  np nn np np np  nn np nn nn nn
  np nn np np nn  nn np np np np  np nn np nn np  np np nn np np  nn np nn np np  np nn np np nn  nn np np np nn  np np nn nn np  np np nn nn np  np nn nn nn np
  nn np nn nn nn  np nn np np np  np nn np nn nn  nn np nn np
S2_24912130 <nnxnp> {-1} (nn,np) ; 40
  np nn nn np np  nn nn np np np  np np np nn --  nn nn np nn np  np nn nn np nn  np np nn np nn  -- -- nn np np  -- -- nn np nn  nn np np np nn  np np nn nn nn
  nn nn np np np  np np nn -- --  nn nn np np nn  np nn np nn np  nn nn np np nn  nn np nn np np  nn np np np np  -- np nn np nn  np nn np nn np  nn np nn nn nn
  np nn np nn --  nn np np np np  np nn np nn np  np np nn np np  nn np nn np nn  np nn np -- nn  nn np np np nn  np nn nn np np  np np nn nn nn  np nn nn nn np
  nn nn nn nn nn  nn nn np nn np  np nn np nn nn  -- np nn np
S2_3272290 <nnxnp> {-0} (nn,np) ; 41
  np np np np nn  np np np nn np  np nn nn np nn  np nn np nn np  np nn nn nn np  nn nn nn np nn  np nn nn nn nn  nn nn np np nn  nn -- np nn nn  nn np nn nn nn
  nn np np nn nn  nn nn nn np np  nn np nn nn --  np nn nn np np  np nn nn nn nn  np np np np nn  nn np np np nn  nn nn nn np np  np nn nn nn nn  nn -- nn np np
  nn np nn nn np  np nn nn np nn  np np nn nn nn  nn np nn np np  np nn np nn np  nn nn np np nn  nn np np nn nn  np nn nn np nn  nn -- np nn nn  np np np np nn
  nn -- nn nn nn  nn np np nn np  nn nn np np nn  np nn np nn
S2_33603676 <nnxnp> {-1} (nn,np) ; 42
  np np np np np  nn np np np nn  np nn np nn nn  nn nn np nn nn  np nn nn np nn  np np nn np np  nn np nn np np  np np nn np nn  nn np np np nn  nn np np nn nn
  nn nn nn np np  np np nn np np  nn nn np nn nn  np np np nn np  nn nn np np nn  nn np np np np  nn np np np np  nn np nn np nn  np nn nn nn np  nn np nn nn nn
  np nn nn nn nn  np np np np np  np nn np nn np  np np nn np nn  np np nn np np  np nn np np nn  nn np np np nn  np nn nn np np  np np nn nn np  np nn nn nn np
  np np nn nn nn  nn nn np np np  np nn np np nn  np nn nn np
S2_38404032 <nnxnp> {-1} (nn,np) ; 43
  np np np np np  nn nn nn np nn  nn nn np np nn  nn nn np np nn  np nn nn np nn  np np np np np  np np nn np np  np -- nn nn nn  nn np nn np nn  nn np np np nn
  nn nn nn nn np  nn np nn np np  nn nn np nn nn  nn nn nn np np  nn nn np nn nn  nn -- np np nn  nn np nn np np  nn np nn np np  nn np nn nn nn  nn np nn nn nn
  nn nn nn nn nn  -- np nn np np  np nn nn np np  np np nn np nn  np np np nn np  np nn np np nn  nn np np nn np  np nn np np nn  np nn nn nn np  nn nn nn nn np
  np -- nn nn nn  nn nn np np np  nn nn nn np nn  -- nn nn nn
S2_5922063 <nnxnp> {-1} (nn,np) ; 44
  nn nn nn nn np  nn nn np np nn  nn np nn nn np  nn np nn np nn  nn np np nn nn  np np np nn np  nn nn np np np  -- np nn nn nn  -- np nn nn --  np nn -- np np
  np nn nn np np  np np np nn nn  np nn np np nn  np nn np nn nn  nn np np np np  nn nn nn nn np  np nn nn nn np  np np np nn nn  nn nn np np np  np nn nn nn nn
  np nn np nn --  nn nn nn nn np  np nn np np np  np nn np nn nn  nn np nn np nn  np np nn nn nn  np -- nn np np  np nn -- nn nn  np nn nn np np  nn nn nn nn np
  nn nn np np np  np nn nn np nn  np nn nn nn nn  nn np nn np
S2_6552823 <nnxnp> {-1} (nn,np) ; 45
  nn nn nn nn np  nn nn np np nn  nn np nn nn np  nn np nn np nn  np np np np nn  nn nn np nn np  nn np np -- np  nn np nn nn nn  np np nn np np  np nn -- np np
  np nn nn np np  np np np nn nn  np nn np np nn  np np np nn nn  nn np np np np  nn nn nn nn np  np nn np nn np  np np np nn nn  nn nn nn np np  np -- -- nn nn
  np nn np -- --  nn nn nn np np  np nn np nn np  np nn np nn nn  nn nn nn np nn  np np nn nn nn  np nn nn np nn  np nn np nn np  np nn nn np nn  nn nn nn nn np
  nn nn np np --  np nn nn np nn  np nn nn nn nn  nn np nn np
CH02a04z_97 <lmxll> {1-} (ll,lm) ; 46
  lm ll lm lm ll  ll lm lm lm ll  lm lm lm ll lm  lm lm ll ll ll  lm lm lm ll ll  lm ll lm lm ll  lm ll -- ll lm  -- ll lm ll lm  lm lm ll lm ll  lm ll lm lm ll
  ll ll ll ll lm  ll ll lm lm ll  ll lm lm lm lm  lm lm ll ll lm  lm lm ll ll ll  lm ll ll ll lm  lm lm ll lm lm  lm ll lm lm ll  lm ll lm lm lm  lm lm lm lm lm
  lm lm lm ll ll  lm lm ll ll lm  lm ll lm lm lm  ll ll ll ll ll  lm lm lm ll ll  ll lm ll lm lm  ll lm lm lm ll  ll ll lm lm ll  ll lm ll lm lm  ll lm lm ll ll
  lm ll lm lm lm  ll ll ll ll lm  ll lm ll lm lm  lm ll lm lm
CH02f06_136 <lmxll> {0-} (ll,lm) ; 47
  ll ll lm ll ll  lm lm lm ll ll  lm lm -- lm --  lm -- lm lm ll  lm ll ll lm lm  lm lm lm ll lm  ll lm ll lm ll  ll lm ll ll lm  ll ll lm lm lm  lm lm ll lm ll
  ll ll lm lm lm  lm lm lm ll lm  lm ll lm lm lm  ll lm lm ll ll  lm ll lm ll lm  ll lm lm ll ll  ll ll lm ll ll  ll lm lm lm lm  lm ll lm ll ll  lm lm lm -- ll
  ll lm ll lm lm  -- -- lm lm lm  lm ll lm ll ll  lm ll ll ll --  ll lm ll lm ll  lm ll ll ll lm  lm lm ll ll ll  lm -- -- ll ll  -- lm ll lm --  ll -- ll ll --
  ll lm -- ll lm  -- ll -- ll ll  ll ll lm ll ll  -- lm ll --
CH02f06_156 <lmxll> {1-} (ll,lm) ; 48
  lm lm ll lm lm  ll ll ll lm lm  ll ll -- ll --  ll -- ll ll lm  ll lm lm ll ll  ll ll ll lm ll  lm ll lm ll lm  lm ll lm lm ll  lm lm ll ll ll  ll ll lm ll lm
  lm lm ll ll ll  ll ll ll lm ll  ll lm ll ll ll  lm ll ll lm lm  ll lm ll lm ll  lm ll ll lm lm  lm lm ll lm lm  lm ll ll ll ll  ll lm ll lm lm  ll ll ll -- lm
  lm ll lm ll ll  -- -- ll ll ll  ll lm ll lm lm  ll lm lm lm --  lm ll lm ll lm  ll lm lm lm ll  ll ll lm lm lm  ll -- -- lm lm  -- ll lm ll --  lm -- lm lm --
  lm ll -- lm ll  -- lm -- lm lm  lm lm ll lm lm  -- ll lm --
CH03d10_163 <lmxll> {1-} (ll,lm) ; 49
  lm ll lm lm ll  lm lm lm lm ll  lm lm lm ll lm  lm lm ll ll ll  lm lm lm ll ll  lm ll lm lm ll  lm ll lm ll lm  lm ll lm ll lm  lm lm ll lm ll  lm ll lm lm ll
  ll ll ll ll lm  ll ll lm lm ll  ll lm lm lm lm  lm lm ll ll lm  lm lm ll ll ll  lm ll ll ll lm  lm lm ll lm lm  lm ll lm lm ll  lm ll lm lm lm  lm lm ll lm lm
  lm lm lm ll ll  lm lm ll ll lm  lm ll lm lm lm  ll ll ll ll ll  lm lm lm ll ll  ll lm ll lm lm  ll lm lm lm ll  ll ll lm lm ll  ll lm ll lm lm  ll lm lm ll ll
  lm ll ll lm lm  ll ll ll ll lm  ll lm ll lm lm  lm ll lm lm
CH03d10_178 <lmxll> {0-} (ll,lm) ; 50
  ll lm ll ll lm  ll ll ll ll lm  ll ll ll lm ll  ll ll lm lm lm  ll ll ll lm lm  ll lm ll ll lm  ll lm ll lm ll  ll lm ll lm ll  ll ll lm ll lm  ll lm ll ll lm
  lm lm lm lm ll  lm lm ll ll lm  lm ll ll ll ll  ll ll lm lm ll  ll ll lm lm lm  ll lm lm lm ll  ll ll lm ll ll  ll lm ll ll lm  ll lm ll ll ll  ll ll -- ll ll
  ll ll ll lm lm  ll ll lm lm ll  ll lm ll ll ll  lm lm lm lm lm  ll ll ll lm lm  lm ll lm ll ll  lm ll ll ll lm  lm lm ll ll lm  lm ll lm ll ll  lm ll ll lm lm
  ll lm -- ll ll  lm lm lm lm ll  lm ll lm ll ll  ll lm ll ll
GD_SNP01565 <lmxll> {1-} (ll,lm) ; 51
  lm lm ll lm lm  ll ll ll lm lm  ll ll lm ll lm  ll lm ll ll lm  ll lm lm ll ll  lm ll ll lm ll  lm ll lm ll lm  lm ll lm lm ll  -- ll ll ll ll  ll ll lm ll lm
  lm lm ll ll ll  ll ll ll lm ll  ll lm ll ll ll  lm ll ll lm lm  ll lm ll lm ll  lm ll ll lm lm  lm lm ll lm lm  lm ll ll ll ll  ll lm ll lm lm  ll ll ll lm lm
  lm ll lm ll ll  lm lm ll ll ll  ll lm ll lm lm  ll lm lm lm lm  lm ll lm ll lm  ll lm lm lm ll  ll ll lm -- lm  ll lm ll lm lm  lm ll lm ll lm  lm lm lm -- ll
  lm ll lm lm ll  ll lm lm lm lm  lm lm ll lm lm  -- ll -- lm
GD_SNP02026HRMb <lmxll> {0-} (ll,lm) ; 52
  ll ll lm ll ll  lm lm lm ll ll  lm lm ll lm ll  lm ll lm lm ll  lm ll ll lm lm  lm lm lm ll lm  ll lm ll lm ll  ll lm ll ll lm  ll ll lm lm lm  lm lm ll lm ll
  ll ll lm lm lm  lm lm lm ll lm  lm ll lm lm lm  ll lm lm ll ll  lm ll lm ll lm  ll lm lm ll ll  ll ll lm ll ll  ll lm lm lm lm  lm ll lm ll ll  lm lm lm ll ll
  ll lm ll lm lm  ll ll lm lm lm  lm ll lm ll ll  lm ll ll ll ll  ll lm ll lm ll  lm ll ll lm lm  lm lm ll ll ll  lm ll lm ll ll  ll lm ll lm ll  ll ll ll ll lm
  ll lm ll ll lm  lm ll ll ll ll  ll ll lm ll ll  ll lm ll ll
GD_SNP2651HRMa <lmxll> {0-} (ll,lm) ; 53
  lm -- ll ll ll  lm ll lm ll lm  ll ll ll lm ll  ll ll lm lm ll  -- ll ll -- lm  lm lm ll ll lm  ll -- ll lm ll  -- lm ll lm lm  ll ll lm ll lm  ll lm ll ll lm
  lm lm lm lm ll  lm lm ll ll lm  lm ll ll ll ll  ll ll -- ll ll  ll ll -- ll lm  ll lm lm lm ll  ll ll lm ll ll  ll lm ll ll lm  lm ll ll ll ll  ll ll ll ll ll
  -- ll ll lm lm  ll ll ll lm ll  ll lm ll ll ll  lm ll lm lm lm  ll ll ll lm lm  lm ll lm ll ll  lm ll lm ll ll  lm lm ll ll lm  lm ll ll ll ll  ll ll ll lm lm
  ll ll ll ll ll  lm ll ll lm ll  ll ll lm ll ll  ll lm ll ll
Hi02a07_285 <lmxll> {1-} (ll,lm) ; 54
  lm lm lm lm lm  ll lm ll lm ll  ll lm lm ll lm  ll lm ll ll lm  lm lm lm ll ll  ll ll ll lm ll  lm ll lm ll lm  lm ll lm lm ll  lm lm ll ll ll  ll ll lm ll lm
  lm ll ll ll ll  ll ll ll lm ll  ll lm ll -- ll  lm ll ll lm lm  ll lm ll lm ll  lm ll ll ll lm  lm -- ll lm lm  lm ll ll lm ll  ll lm ll lm lm  ll lm ll lm lm
  lm ll lm ll ll  lm lm ll ll ll  ll lm ll lm lm  ll lm lm lm lm  lm ll lm ll lm  ll lm lm lm ll  ll ll lm lm lm  ll lm ll lm lm  ll ll lm ll lm  lm lm lm lm ll
  lm ll lm lm ll  ll lm lm lm lm  lm lm ll lm lm  lm ll lm lm
Hi08g12(1) <lmxll> {0-} (ll,lm) ; 55
  ll ll lm ll ll  lm ll lm ll ll  lm ll ll lm ll  lm ll lm lm ll  ll ll ll lm lm  lm lm lm ll lm  ll lm ll lm ll  ll lm ll ll lm  ll ll lm lm lm  lm lm ll lm ll
  ll ll lm lm lm  lm lm lm ll lm  lm ll lm lm lm  ll lm lm ll ll  lm ll lm ll lm  ll lm lm ll ll  ll ll lm ll ll  ll lm lm lm lm  lm ll lm ll ll  lm lm lm ll ll
  ll lm ll lm lm  ll -- lm lm lm  lm ll lm -- ll  lm ll ll ll ll  ll lm ll lm ll  lm ll ll ll lm  lm lm ll ll ll  lm ll lm ll ll  lm lm ll lm ll  ll ll ll ll lm
  ll lm ll ll lm  lm ll ll ll ll  ll ll lm ll ll  ll lm ll ll
Hi22d06 <lmxll> {0-} (ll,lm) ; 56
  ll ll lm ll ll  lm lm lm ll ll  lm lm ll lm ll  lm ll lm lm ll  lm ll ll lm lm  lm lm lm ll lm  ll lm ll lm ll  ll lm ll ll lm  ll ll lm lm lm  lm lm ll lm ll
  ll ll lm lm lm  lm lm lm ll lm  lm ll lm lm lm  ll lm lm ll ll  lm ll lm ll lm  ll lm lm ll --  ll ll lm ll ll  ll lm lm lm lm  lm ll lm ll ll  lm lm lm ll ll
  ll lm ll lm lm  ll ll lm lm lm  lm ll lm ll ll  lm ll ll ll ll  ll lm ll lm ll  lm ll ll lm lm  lm lm ll ll ll  lm ll lm ll ll  ll lm ll lm ll  ll ll ll ll lm
  ll lm ll ll lm  lm ll ll ll ll  ll ll lm ll ll  -- lm ll ll
S2_10694674 <lmxll> {1-} (ll,lm) ; 57
  lm ll lm lm lm  ll -- ll lm ll  lm lm lm ll lm  -- lm ll ll lm  lm lm lm ll ll  ll ll ll lm ll  -- ll lm ll lm  lm ll ll lm ll  ll lm ll ll ll  lm ll lm ll lm
  lm ll ll ll ll  ll ll ll lm ll  ll lm lm lm lm  -- lm ll lm lm  ll lm ll lm ll  lm ll ll ll lm  lm ll ll -- lm  lm ll lm lm ll  ll lm lm lm --  lm lm ll lm lm
  lm ll lm ll ll  lm lm ll ll ll  ll lm ll lm lm  ll lm lm lm lm  lm ll lm ll lm  ll lm lm lm lm  ll -- lm lm lm  ll lm ll lm ll  ll ll lm lm ll  -- lm lm ll ll
  lm ll lm lm lm  ll lm lm lm ll  lm -- ll -- lm  lm ll lm lm
S2_11968099 <lmxll> {1-} (ll,lm) ; 58
  lm lm lm ll lm  ll lm ll lm ll  lm lm lm ll lm  lm lm ll ll lm  lm lm lm ll ll  ll ll lm lm ll  -- ll lm ll lm  lm ll lm lm ll  lm lm ll ll ll  lm ll ll ll ll
  ll ll ll ll ll  ll ll ll lm ll  ll lm lm lm lm  lm lm ll lm lm  ll lm ll lm ll  lm ll ll ll lm  lm lm ll lm lm  lm ll lm -- ll  ll lm lm lm lm  lm lm lm lm lm
  lm lm lm ll ll  ll -- ll ll lm  ll lm ll lm lm  ll lm lm ll lm  lm lm lm ll ll  ll lm lm lm lm  ll lm lm lm lm  ll lm lm lm ll  ll lm lm lm lm  lm lm lm ll ll
  lm lm lm lm lm  ll lm lm ll lm  lm lm ll -- lm  lm ll lm lm
S2_12999832 <lmxll> {1-} (ll,lm) ; 59
  lm lm lm lm lm  ll lm ll lm ll  lm lm lm ll ll  ll lm ll ll lm  lm lm lm ll ll  ll ll -- lm ll  lm ll lm ll lm  lm ll lm lm ll  ll lm ll ll ll  ll ll ll ll ll
  ll ll ll ll lm  ll ll ll -- ll  ll lm lm lm lm  lm lm ll lm lm  ll lm ll lm ll  lm ll ll ll lm  lm lm ll lm lm  lm ll lm ll ll  ll lm lm lm lm  lm lm lm ll lm
  -- lm -- ll ll  -- lm ll ll lm  ll lm ll lm lm  ll lm lm ll lm  lm lm lm ll ll  ll lm lm lm --  ll ll ll lm lm  ll lm lm lm ll  ll lm lm lm lm  lm lm lm ll ll
  lm lm lm lm lm  ll lm -- ll lm  lm lm ll -- lm  lm ll lm --
S2_14588686 <lmxll> {1-} (ll,lm) ; 60
  ll lm lm lm lm  ll ll ll lm ll  lm lm lm ll lm  lm lm ll ll lm  lm lm -- ll ll  ll ll lm lm ll  lm ll lm ll lm  -- ll lm lm ll  lm ll ll ll ll  lm ll lm lm ll
  ll ll ll ll lm  ll ll ll lm ll  ll lm lm lm --  -- lm ll lm lm  ll lm ll lm ll  lm ll ll ll lm  -- lm ll lm lm  lm ll lm lm ll  ll lm lm lm --  -- lm lm lm lm
  lm lm lm ll ll  -- lm ll ll lm  ll lm ll lm lm  ll lm lm ll lm  lm lm lm ll ll  ll lm ll lm lm  ll ll ll lm lm  ll ll ll lm ll  ll lm lm lm lm  -- lm lm ll ll
  lm lm lm lm lm  ll lm lm ll lm  lm ll ll lm lm  lm ll lm lm
S2_18886848 <lmxll> {0-} (ll,lm) ; 61
  ll lm ll ll ll  lm ll lm ll lm  ll ll ll lm ll  ll ll lm lm ll  ll ll ll lm lm  lm lm ll ll lm  ll lm ll lm ll  ll lm ll lm lm  ll ll lm ll lm  ll lm ll ll lm
  lm lm lm lm ll  lm lm ll ll lm  lm ll ll ll ll  ll ll lm ll ll  ll ll lm ll lm  ll lm lm lm ll  ll ll lm ll ll  ll lm ll ll lm  lm ll ll ll ll  ll ll ll ll ll
  ll ll ll lm lm  ll ll lm lm ll  ll lm ll ll ll  lm ll lm lm lm  ll ll ll lm lm  lm ll lm ll ll  lm lm lm ll ll  lm lm ll ll lm  lm ll ll ll ll  ll ll ll lm lm
  ll ll ll ll ll  lm ll ll lm ll  ll ll lm ll ll  ll lm ll ll
S2_24619087 <lmxll> {1-} (ll,lm) ; 62
  lm ll lm lm ll  lm lm lm lm ll  lm lm lm ll lm  -- lm ll ll ll  lm lm lm ll ll  ll ll lm lm ll  -- -- lm ll lm  ll ll lm ll lm  lm lm ll lm ll  lm ll lm -- ll
  ll ll ll ll lm  ll ll lm -- ll  ll lm lm lm lm  ll lm ll -- lm  lm lm ll ll ll  -- ll ll ll lm  ll lm ll lm lm  lm ll lm lm ll  lm lm lm lm lm  lm lm lm lm lm
  lm lm lm ll ll  lm lm ll ll lm  lm ll lm lm lm  ll -- ll ll ll  lm lm lm ll ll  ll lm ll lm lm  ll ll ll lm ll  ll ll lm lm ll  ll lm lm lm --  ll lm lm ll ll
  lm ll lm lm lm  ll lm ll ll lm  ll lm ll -- lm  lm ll lm lm
S2_30425321 <lmxll> {1-} (ll,lm) ; 63
  lm ll lm lm ll  -- ll lm lm ll  -- ll lm ll lm  lm lm ll ll ll  lm lm lm ll ll  lm ll lm ll ll  lm ll lm ll lm  lm ll lm ll lm  lm lm ll lm ll  ll ll lm ll ll
  ll ll ll ll lm  ll ll lm -- ll  ll lm lm lm lm  -- -- ll ll lm  lm lm ll ll ll  lm ll ll ll lm  ll lm ll lm lm  lm ll lm lm ll  lm ll lm lm lm  lm lm lm -- lm
  lm lm lm ll ll  -- lm ll ll lm  lm ll lm lm lm  ll ll ll ll ll  lm lm lm ll ll  ll lm ll lm lm  ll ll ll lm ll  ll ll lm lm ll  ll lm lm lm lm  ll ll lm ll ll
  -- ll lm lm --  ll ll ll ll lm  ll lm ll lm lm  lm ll lm lm
S2_32181387 <lmxll> {1-} (ll,lm) ; 64
  lm ll -- lm ll  lm lm lm lm ll  lm lm lm ll lm  lm lm ll ll ll  lm lm lm ll ll  lm ll lm -- ll  lm ll lm ll lm  lm ll lm ll lm  lm lm ll lm ll  lm ll ll lm ll
  ll ll ll ll lm  ll ll lm -- ll  ll lm lm lm lm  lm lm ll ll lm  lm lm ll ll ll  lm ll ll ll lm  lm ll ll lm lm  lm ll ll lm ll  lm ll lm lm lm  lm ll lm lm lm
  lm lm lm ll ll  ll lm ll ll lm  lm ll lm lm lm  ll ll ll ll ll  lm lm lm ll ll  ll lm ll lm --  ll ll ll lm ll  ll ll -- lm ll  ll lm lm lm lm  ll lm lm ll ll
  lm ll lm lm lm  ll ll ll ll lm  ll lm ll lm lm  lm ll lm lm
S2_39875180 <lmxll> {1-} (ll,lm) ; 65
  lm ll lm lm ll  lm lm lm lm ll  lm lm lm ll lm  lm lm ll lm ll  lm -- lm ll lm  lm ll lm lm ll  -- ll lm ll lm  lm -- lm ll lm  ll ll ll lm ll  lm lm ll lm ll
  ll ll lm lm lm  ll ll lm -- ll  -- lm lm ll lm  -- lm ll ll lm  lm lm ll ll ll  lm ll ll ll lm  ll ll lm lm ll  lm ll lm lm ll  lm ll lm lm lm  lm lm lm lm ll
  lm lm lm ll ll  lm ll ll ll lm  lm ll lm ll lm  lm ll ll ll ll  lm lm lm ll ll  ll lm ll lm lm  ll ll ll ll ll  lm ll ll lm ll  ll lm ll lm lm  ll lm lm lm ll
  lm ll ll lm --  ll ll ll ll ll  ll lm ll lm lm  lm ll ll lm
S2_5988724 <lmxll> {1-} (ll,lm) ; 66
  ll lm lm ll lm  ll lm ll lm ll  ll lm lm ll lm  ll lm ll ll lm  lm lm ll ll ll  ll ll ll lm ll  lm ll lm ll lm  lm ll lm lm ll  lm lm ll ll ll  ll ll lm ll lm
  lm ll ll ll ll  ll ll ll lm ll  ll lm ll ll ll  lm ll ll lm lm  ll lm ll ll ll  lm ll ll ll lm  lm lm ll lm lm  lm ll ll lm ll  ll lm ll lm ll  ll ll ll lm lm
  lm ll lm ll ll  lm lm ll ll ll  ll lm ll lm lm  ll lm lm lm lm  lm ll lm ll lm  ll lm lm lm ll  ll lm lm lm lm  ll lm ll lm ll  ll ll ll lm lm  lm lm lm lm ll
  lm ll lm lm ll  ll lm ll lm lm  lm ll ll lm lm  ll ll lm lm
S2_6613948 <lmxll> {1-} (ll,lm) ; 67
  lm lm lm lm lm  ll lm ll lm ll  ll lm lm ll lm  lm lm ll ll lm  lm lm lm ll ll  ll ll ll lm ll  lm ll lm ll lm  lm ll lm lm ll  lm lm ll ll ll  lm ll lm ll lm
  lm ll ll ll ll  ll ll ll lm ll  ll lm ll lm ll  lm lm ll lm lm  ll lm ll lm ll  lm ll ll ll lm  lm lm ll lm lm  lm ll ll lm ll  ll lm ll lm lm  ll lm ll lm lm
  lm ll lm ll ll  lm lm ll ll ll  ll -- ll ll lm  ll lm -- lm --  lm ll lm ll lm  ll lm lm lm lm  ll lm lm lm lm  ll lm ll lm ll  ll ll lm ll lm  lm lm lm ll ll
  lm ll lm lm ll  ll lm ll lm ll  lm lm ll -- lm  ll ll lm ll
GD12 <abxcd> {00} (ac,ad,bc,bd) ; 68
  ac bc ac ad ac  ac bc ac -- ac  bc bc bd ad ac  ac bc ac bd bd  bc ac ac ad ad  bc bd ac ac ac  bc ad ac bc bd  ac ac ad ac ac  bd bc bc ad ad  bc ad bc bc ac
  bd bc ad bd bd  bc ad bc bc ac  ad ac bc bd ac  ad ac ac bd bc  bd bd ad ad bc  ad ac bd ac bc  ac ac bc ac bc  ac bc bc bc ad  bc bc bc bc ac  bc ac bd bc bd
  bc ac ad bc ac  ac ad bc ac --  -- ad ac ac --  ac bd bc ac bd  bc bc ad bd ac  bd ac ad -- bc  ad bc bc ac bd  ad ac ad ac bd  ac bd -- bc ac  bc bc ac ac ac
  bc ad ad ac ad  ad ad ad bc bc  ac ad bc bc bd  ad ac bc bd
CONS14 <nnxnp> {-1} (nn,np) ; 69
  np -- np nn np  -- np np nn np  np np nn nn --  np np np nn nn  np np np nn nn  np -- np np np  np nn nn np nn  np np nn np np  nn np np nn nn  np nn np np np
  nn np nn nn nn  np nn np np np  nn np np nn np  nn np np nn np  nn nn nn nn np  nn nn nn np np  np np np np np  np np np np nn  np np np np np  np np nn np nn
  np np nn np np  np nn np np nn  np nn np np np  np nn np np nn  np np nn nn np  nn np nn np np  nn np np np nn  nn np nn np np  np nn np np np  np np np -- np
  np nn nn np nn  nn nn nn np np  np nn np np nn  -- np -- nn
GD_SNP01990 <nnxnp> {-1} (nn,np) ; 70
  np np np nn np  np np np nn np  np np np nn np  np nn np nn nn  np np np nn nn  np nn np np np  np -- np np nn  np np np np np  -- np nn nn nn  np nn np np np
  nn nn np -- nn  np nn nn np np  nn np nn np nn  nn np np np np  nn nn nn nn np  nn np nn np np  np np np nn np  np np np nn np  nn np np np np  nn np np nn np
  np np nn np np  np nn np np nn  np np np np np  nn nn np np np  nn np nn nn nn  nn np nn nn nn  nn nn np np nn  nn np np nn np  np nn nn np np  np nn nn -- np
  np np nn np nn  nn nn nn nn nn  nn nn nn nn nn  -- np -- nn
Hi03d06_139 <nnxnp> {-0} (nn,np) ; 71
  nn nn nn np nn  nn nn nn np nn  nn nn nn np nn  nn np nn np np  nn nn nn np np  nn np nn nn nn  nn np nn nn np  nn nn np nn nn  np nn np np np  nn np nn nn nn
  np np nn np np  -- np np nn nn  np nn np nn np  np nn nn nn nn  np np np nn nn  np nn np nn nn  nn nn nn np --  nn nn nn np nn  np nn nn nn nn  np nn nn np nn
  nn nn np nn nn  nn np np nn np  nn nn nn np np  np np nn nn nn  -- nn np np --  np nn -- np np  np np np nn np  np nn nn np --  nn np nn nn nn  nn nn -- np nn
  nn -- np nn np  np -- np np np  np np np np np  nn nn nn np
Hi03d06_149 <nnxnp> {-1} (nn,np) ; 72
  np np np nn np  np np np nn np  np nn np nn np  np nn np nn nn  np np np nn nn  np nn np np np  np nn np np nn  np np nn nn np  nn np nn nn nn  np nn np np np
  nn nn np nn nn  -- nn nn np np  nn np nn np nn  nn np np np np  nn nn nn nn np  nn nn nn np np  np np np nn --  np np np nn np  nn np np np np  nn np np nn np
  np np nn np np  np nn nn np nn  np np np np nn  nn nn np np np  -- np nn nn --  nn np -- nn nn  nn nn nn np nn  nn np np nn nn  np nn np np np  np nn -- nn np
  np -- nn np nn  nn -- nn nn nn  nn nn nn nn nn  np np np nn
Hi07e08x_210 <nnxnp> {-0} (nn,np) ; 73
  nn np nn nn nn  nn nn nn nn nn  nn np np np nn  np nn np nn np  nn nn np np nn  np nn nn nn nn  nn np np nn np  nn nn np nn nn  np np nn np nn  nn nn np np np
  np np np np np  nn np np nn nn  np nn nn np nn  np nn np nn nn  np nn np np nn  nn np np np np  np np nn nn np  nn nn nn nn np  np nn np np nn  np np np nn np
  np np np np nn  nn nn nn nn np  nn nn np nn nn  nn np nn np nn  nn nn nn np nn  np np nn np nn  nn nn nn np np  nn nn nn nn nn  nn nn -- np nn  nn nn np nn nn
  np nn nn np nn  np np np nn np  nn nn nn nn nn  nn nn np np
S3_12615354 <nnxnp> {-1} (nn,np) ; 74
  np np np nn np  np -- np nn np  np np np nn np  np nn np nn nn  np np np nn nn  np nn np np np  np nn np np nn  -- -- nn np np  nn np np nn nn  np nn -- np --
  nn nn nn nn nn  np nn nn np np  nn np np nn nn  nn np np nn np  nn nn nn nn np  nn np nn np np  np np np nn np  np np np np np  np np np np np  np np np np nn
  nn np nn nn np  np nn np np nn  np nn np np np  nn nn -- np nn  np np nn nn np  nn np nn np np  nn np np np nn  nn np nn nn nn  np nn np np np  np np np np np
  np np nn np nn  nn nn nn nn nn  nn nn np np nn  np np np nn
S3_26624131 <nnxnp> {-1} (nn,np) ; 75
  np nn np nn np  nn np np nn np  np np nn nn np  np np np nn nn  -- np np nn nn  np nn np np np  np nn nn np nn  np -- nn np np  nn np np nn np  np nn np np np
  nn np nn nn nn  np nn np -- np  nn np np nn np  nn np np nn np  nn np nn nn np  nn nn nn np np  np np np np np  np np np np nn  np np np nn np  np nn nn -- nn
  np np nn np np  np nn np np nn  np nn np np np  np nn np np nn  np np nn nn np  nn np nn np np  nn np np np nn  nn np nn np nn  np nn np np np  np np np np np
  nn nn nn np nn  nn nn nn np nn  np nn np np nn  nn np np np
S3_27799254 <nnxnp> {-1} (nn,np) ; 76
  np nn nn nn np  np np np np np  np np nn nn np  nn np np nn nn  np np np nn --  np nn np np np  np nn nn np nn  np nn nn np nn  nn np np nn np  np nn nn np np
  nn np nn nn nn  np nn np np np  nn np np nn np  nn np np nn np  nn np nn nn np  nn nn nn np np  np np np np np  np np np np nn  np np np nn np  np nn nn nn nn
  nn np nn -- np  np nn np np nn  np nn np np np  np nn np nn nn  np np nn nn np  nn nn nn np np  nn nn np nn nn  nn np nn nn nn  np nn np np nn  np np np np np
  nn nn nn np nn  nn nn nn -- nn  nn nn -- np nn  nn np np nn
S3_28716118 <nnxnp> {-1} (nn,np) ; 77
  np nn np nn np  np np np np np  np nn nn nn np  nn np nn nn nn  np np nn nn nn  np np np np np  np nn nn np nn  np nn nn np np  nn np nn nn np  np nn nn np nn
  nn -- nn nn nn  np nn np -- np  nn np np nn np  nn np np nn np  nn np nn nn np  nn nn nn np np  np np np np np  nn np np -- nn  np np np nn np  np nn nn np nn
  nn np nn np np  np nn np np nn  np nn np np np  np nn -- nn np  np np nn nn np  nn nn nn np np  nn np -- np nn  nn np nn np nn  np nn np np np  np np np np np
  nn np nn np nn  nn nn nn np nn  np nn np np nn  nn np np np
S3_29877372 <nnxnp> {-0} (nn,np) ; 78
  nn np nn np nn  nn nn nn nn nn  nn np np np nn  np nn nn np np  nn nn np np nn  nn nn nn nn nn  nn -- np nn np  nn np np nn nn  np nn nn np nn  nn np np nn nn
  -- nn -- np np  nn nn nn nn nn  np nn nn np nn  np nn nn np nn  np nn np np nn  np np np nn np  -- np nn nn nn  -- nn nn nn np  nn nn np np nn  nn np np nn np
  np nn np np nn  nn np nn nn np  nn nn nn nn nn  nn np nn np nn  nn nn np np nn  np np np nn nn  np nn nn nn np  np nn np nn np  nn np nn nn nn  nn nn nn nn nn
  -- nn np nn nn  np np np nn np  nn np nn nn np  nn nn nn nn
S3_30831583 <nnxnp> {-1} (nn,np) ; 79
  np nn np nn np  np np np np np  np nn nn nn np  nn np np nn nn  np np nn nn np  np np np np np  np nn nn np nn  -- -- nn np np  nn np np nn np  np nn nn np nn
  nn nn nn nn nn  np nn np np np  nn np np nn np  nn np np nn np  nn np nn nn np  nn nn nn np nn  nn nn np np np  nn np np np nn  np np nn nn np  np nn nn np nn
  nn np nn np np  -- nn np np nn  np nn np np np  np nn np nn np  np np nn nn np  np nn nn np nn  nn np np nn nn  nn np nn np nn  nn nn np np np  np np np np np
  nn np nn np np  nn nn nn np nn  np nn nn -- nn  np np np np
S3_31564599 <nnxnp> {-1} (nn,np) ; 80
  np nn np nn np  np np np np np  np nn nn nn np  nn np np nn nn  np np nn nn np  np np np np np  np nn nn np nn  np nn nn np np  nn np np nn np  np np nn np nn
  nn nn nn nn nn  np nn np np np  nn np np nn np  nn np np nn np  nn np nn nn np  nn nn nn nn nn  nn nn np np np  nn np np np nn  nn np nn nn np  np nn nn np nn
  nn nn nn np np  np np np np nn  np nn nn np np  np nn np nn np  np np nn nn np  np nn np np nn  nn np np np nn  np np nn np nn  np nn np np np  np nn nn np np
  nn np nn np np  nn nn nn np nn  np nn np np nn  np np np np
S3_32489041 <nnxnp> {-1} (nn,np) ; 81
  np nn np nn np  np nn np np np  np nn nn nn np  nn np np nn nn  np np nn nn np  nn np np np np  np nn nn nn nn  np nn nn np np  nn np nn nn --  np np nn nn nn
  nn nn nn nn nn  np nn np nn np  nn np np nn np  nn np nn nn np  nn np nn nn np  np nn nn nn nn  nn nn np np np  nn np np np nn  nn np nn nn np  nn nn nn np nn
  nn nn nn np np  np np np np nn  np nn nn np np  np nn np nn np  np np nn nn np  np nn np nn nn  nn np np nn nn  np np nn np nn  np np np nn np  np nn nn np np
  nn np nn np np  nn nn nn np nn  np nn np nn np  np np np np
S3_33706967 <nnxnp> {-0} (nn,np) ; 82
  nn np nn nn nn  nn nn nn nn nn  nn np np np nn  np nn np np np  nn nn np np nn  np nn nn nn nn  nn np np nn np  nn nn np nn nn  np np -- np nn  nn nn nn np np
  np np np nn np  nn np np nn nn  nn nn nn np nn  np nn np np nn  np nn np np nn  nn np np np np  np np nn nn nn  np nn nn nn np  np nn np np nn  -- -- np nn nn
  np np np nn nn  nn nn nn nn np  nn np np nn nn  nn np nn np nn  nn nn np np nn  nn np nn np np  -- nn nn np np  nn nn nn nn np  nn nn nn np nn  nn np np nn nn
  np nn np nn nn  np np np nn np  nn nn nn nn nn  nn nn nn nn
S3_34439698 <nnxnp> {-0} (nn,np) ; 83
  nn nn nn nn nn  nn nn nn nn nn  nn nn np np nn  np nn nn nn np  nn nn np np nn  np nn nn nn nn  nn -- nn nn np  nn -- -- nn nn  np np nn np nn  nn nn np np np
  np np np np np  nn np np nn nn  np nn nn np nn  np nn np nn nn  np nn np np nn  nn np np np np  np np nn nn nn  np nn nn nn nn  np nn np np nn  np -- np nn np
  np np np -- nn  -- nn nn nn np  nn nn -- nn nn  nn np nn np nn  nn nn -- nn nn  nn np nn np np  np nn nn np np  nn nn nn nn np  nn nn nn np nn  nn np np nn nn
  np nn np nn nn  np np np nn np  nn nn nn nn nn  nn nn nn nn
S3_775418 <nnxnp> {-1} (nn,np) ; 84
  np np np nn np  nn -- np nn np  np np -- nn nn  np nn np np nn  np nn np nn nn  np nn nn nn nn  nn nn np np nn  -- nn -- np nn  nn np nn nn nn  np nn -- np nn
  nn nn np -- nn  np nn nn nn np  nn np nn np nn  nn np nn np nn  nn nn nn nn np  nn np nn np np  np np np nn nn  nn np np nn np  nn np nn np np  np -- np nn np
  np -- nn nn np  nn np nn np np  nn nn np -- np  nn nn np nn np  nn np nn np nn  nn np nn nn nn  nn np np np nn  np np np nn --  np np nn np --  np nn nn nn nn
  np np nn nn nn  nn nn nn nn nn  nn nn nn nn nn  np np nn nn
CH03g07 <lmxll> {0-} (ll,lm) ; 85
  ll lm ll ll ll  ll lm ll lm lm  lm lm lm ll ll  ll lm ll lm lm  lm ll ll ll ll  lm lm ll ll ll  lm ll ll lm lm  lm lm ll ll ll  lm lm lm lm ll  ll ll lm ll ll
  ll ll ll lm ll  lm ll lm lm ll  ll ll lm lm ll  lm ll ll lm lm  lm -- ll ll lm  ll ll ll lm lm  ll ll ll ll lm  ll lm ll lm ll  lm lm ll lm ll  lm lm ll lm lm
  lm ll ll ll ll  lm ll lm ll ll  lm ll lm ll lm  ll lm lm lm lm  lm ll ll lm ll  lm ll lm ll lm  ll lm lm ll lm  ll ll ll ll lm  ll lm lm lm ll  lm lm ll ll ll
  lm ll ll ll ll  ll ll lm lm lm  lm ll -- lm lm  lm -- lm lm
GD_SNP00078 <lmxll> {0-} (ll,lm) ; 86
  ll -- ll ll ll  ll lm ll lm lm  lm lm lm ll --  ll lm ll lm lm  lm ll ll ll ll  lm -- ll lm ll  lm ll lm lm lm  lm lm ll ll ll  lm lm lm lm ll  ll ll lm ll ll
  ll ll ll lm ll  ll ll ll lm ll  ll ll lm lm ll  lm ll ll lm lm  lm lm lm ll lm  ll ll ll lm lm  ll ll ll ll --  ll lm ll lm ll  ll lm ll ll ll  lm lm ll ll lm
  lm ll ll ll lm  lm ll lm ll lm  lm ll lm ll lm  lm lm ll lm lm  lm ll ll lm ll  lm ll lm ll lm  ll lm lm ll lm  ll ll ll ll lm  ll lm lm lm lm  lm lm ll -- ll
  lm ll lm ll ll  ll ll lm lm lm  lm ll lm lm ll  -- ll -- lm
GD_SNP00085 <lmxll> {0-} (ll,lm) ; 87
  ll -- ll ll ll  ll lm ll lm lm  lm lm lm ll --  ll lm ll lm lm  lm ll lm ll ll  lm -- ll lm ll  ll ll lm lm lm  lm lm ll ll ll  lm lm lm lm lm  ll ll lm ll ll
  ll ll ll lm ll  ll ll ll lm ll  ll ll lm lm ll  lm ll ll lm lm  lm lm lm ll lm  ll ll ll lm lm  ll ll ll ll --  ll ll ll lm ll  ll -- ll ll ll  lm lm ll ll lm
  lm ll ll ll lm  lm ll lm ll lm  lm ll lm ll lm  lm lm ll lm lm  lm ll ll lm lm  lm ll lm ll lm  ll lm lm ll lm  ll ll ll ll lm  ll lm lm lm lm  lm lm ll -- ll
  lm ll lm ll ll  ll ll lm lm lm  lm ll lm lm ll  -- ll -- lm
GD_SNP00955 <lmxll> {0-} (ll,lm) ; 88
  ll lm ll ll ll  ll lm ll lm ll  lm lm lm ll ll  ll lm ll lm lm  lm ll ll ll ll  lm ll ll ll ll  lm ll ll lm lm  ll ll ll ll ll  lm lm lm ll ll  -- ll lm lm ll
  lm -- ll lm lm  lm ll lm lm ll  ll ll lm lm lm  lm ll ll lm lm  lm lm ll ll lm  ll lm lm ll lm  ll ll lm ll lm  ll lm lm lm lm  lm ll lm lm ll  lm ll lm lm lm
  lm ll ll lm ll  ll ll lm ll ll  lm ll ll ll lm  ll lm lm ll lm  lm lm ll lm ll  lm ll ll lm lm  ll lm lm -- lm  ll ll ll ll lm  ll lm lm lm ll  lm lm ll ll --
  lm ll ll ll ll  ll ll ll lm lm  ll ll lm lm lm  -- ll -- lm
S3_16984392 <lmxll> {1-} (ll,lm) ; 89
  lm ll lm lm lm  -- ll lm ll ll  ll ll ll lm lm  lm ll lm ll ll  ll lm lm lm lm  ll ll lm ll ll  ll -- ll ll ll  ll lm -- -- lm  ll ll ll lm ll  ll -- -- ll lm
  ll ll lm ll ll  ll lm ll ll ll  ll lm ll ll lm  ll lm lm ll ll  ll ll lm lm ll  lm lm ll ll ll  lm lm ll lm ll  lm ll ll ll ll  ll -- ll ll lm  ll lm ll ll ll
  ll lm lm ll lm  -- -- ll ll lm  ll lm lm ll ll  lm ll ll lm ll  ll ll lm ll lm  ll lm lm ll ll  ll ll ll lm ll  lm lm lm ll ll  lm ll ll ll lm  ll lm lm lm lm
  ll lm lm lm lm  lm lm lm ll ll  lm ll -- ll ll  -- lm ll --
S3_29869956 <lmxll> {1-} (ll,lm) ; 90
  lm ll lm lm ll  ll ll lm ll lm  ll ll ll ll lm  -- ll lm ll ll  ll lm lm ll lm  ll lm ll -- lm  ll -- ll ll ll  lm lm -- lm lm  ll ll -- lm ll  ll lm ll ll ll
  ll ll lm ll ll  ll lm lm ll ll  -- lm ll ll ll  lm lm ll ll ll  ll ll lm lm ll  lm ll ll ll ll  lm ll ll lm lm  lm ll ll ll ll  ll lm ll ll ll  ll lm ll ll ll
  ll lm lm ll lm  lm lm ll lm --  lm lm lm lm ll  lm ll ll lm ll  lm ll lm ll lm  ll lm -- ll ll  lm ll ll lm ll  ll lm ll lm ll  lm lm ll ll lm  ll lm lm ll lm
  lm lm lm lm lm  lm lm lm lm ll  lm lm lm ll ll  lm lm ll lm
S3_34487944 <lmxll> {1-} (ll,lm) ; 91
  lm ll lm lm ll  ll lm lm ll lm  ll ll ll ll ll  ll ll lm ll ll  ll lm lm lm lm  ll lm lm -- lm  ll -- ll ll ll  -- lm -- lm lm  ll ll ll lm lm  ll lm ll ll lm
  ll ll lm lm ll  ll lm lm ll ll  lm lm lm lm ll  lm -- ll ll ll  ll ll lm lm ll  lm ll ll lm ll  ll ll ll lm lm  ll ll ll lm ll  ll lm ll ll ll  ll lm ll ll lm
  ll lm lm ll lm  ll ll ll lm lm  lm lm ll lm ll  lm ll ll lm ll  lm ll lm ll lm  lm lm lm lm ll  lm ll ll lm ll  lm lm ll ll ll  lm lm lm ll ll  ll lm ll lm ll
  lm lm lm lm lm  lm lm lm lm ll  lm lm lm ll ll  lm lm ll lm
S3_34870144 <lmxll> {1-} (ll,lm) ; 92
  lm ll lm lm ll  ll ll lm ll --  ll lm ll ll ll  ll ll lm ll ll  ll lm lm lm lm  ll lm lm lm lm  ll lm ll ll ll  lm lm lm lm ll  ll ll ll lm lm  ll ll ll ll lm
  ll ll lm lm ll  ll lm lm ll ll  lm lm lm lm ll  -- lm ll ll ll  ll ll lm lm ll  lm ll ll lm ll  ll ll ll lm lm  ll ll ll lm ll  ll lm ll ll ll  ll lm ll ll lm
  ll lm lm ll ll  -- lm ll -- lm  lm lm ll lm ll  lm ll ll lm ll  lm ll lm ll lm  lm lm lm lm ll  lm ll ll lm ll  lm lm ll ll ll  lm lm lm ll lm  ll lm ll lm ll
  lm lm lm lm ll  -- lm lm lm ll  -- lm -- -- ll  lm -- ll lm
S3_36649471 <lmxll> {1-} (ll,lm) ; 93
  lm ll lm lm ll  ll -- lm ll lm  ll lm ll ll ll  ll ll lm ll ll  ll lm lm lm lm  ll lm lm lm ll  ll ll ll ll ll  ll -- lm lm ll  ll ll ll -- lm  ll lm ll ll lm
  ll ll lm lm ll  ll ll lm ll ll  lm lm lm lm ll  lm lm ll ll lm  ll ll lm lm ll  lm ll ll lm ll  ll ll ll lm lm  ll ll ll lm ll  ll lm ll ll ll  ll lm ll ll lm
  ll lm lm ll ll  lm lm ll lm lm  lm lm ll -- ll  lm ll ll lm ll  lm ll lm ll lm  lm lm lm lm ll  lm ll ll -- ll  lm lm ll ll ll  lm -- lm ll lm  ll lm lm lm ll
  lm lm lm lm ll  ll lm lm lm ll  lm lm lm ll ll  lm lm ll lm
S3_37067287 <lmxll> {1-} (ll,lm) ; 94
  ll ll lm lm ll  ll lm lm ll lm  ll lm ll ll ll  ll ll -- ll ll  ll lm lm lm lm  ll lm lm ll lm  ll lm ll ll ll  -- ll -- lm ll  ll ll ll lm --  ll lm ll ll lm
  ll ll lm lm ll  ll lm lm ll ll  -- lm lm lm ll  lm lm ll ll lm  ll ll lm lm ll  lm ll ll lm ll  ll ll ll lm lm  ll ll ll lm ll  ll lm ll ll ll  ll lm ll ll lm
  ll lm lm ll lm  lm lm ll lm lm  lm -- ll -- ll  lm ll ll lm lm  lm ll lm ll lm  lm lm lm lm ll  lm ll ll lm ll  lm lm ll ll ll  lm lm lm ll --  ll -- lm lm ll
  lm lm lm lm ll  ll lm lm lm ll  lm -- lm ll ll  lm lm ll lm
S3_39059649 <lmxll> {1-} (ll,lm) ; 95
  lm ll lm lm ll  ll lm lm ll lm  ll lm ll ll ll  ll ll lm ll ll  ll lm lm lm --  ll lm ll lm lm  ll ll ll ll ll  lm -- lm lm ll  ll ll ll lm ll  ll lm ll ll lm
  ll ll lm ll ll  ll lm lm ll ll  lm lm lm lm ll  lm lm ll ll lm  ll ll lm lm ll  lm ll ll lm ll  ll ll ll ll lm  ll ll ll lm ll  ll lm ll ll ll  ll lm ll ll lm
  ll lm lm ll --  lm lm ll lm lm  lm lm ll lm ll  lm ll ll lm lm  lm ll lm ll lm  lm lm lm lm ll  lm ll ll ll ll  lm lm ll ll ll  lm lm lm ll lm  lm lm lm lm ll
  lm lm lm lm ll  lm lm lm lm ll  lm -- lm ll ll  lm lm ll lm
S3_743523 <lmxll> {0-} (ll,lm) ; 96
  ll lm ll ll ll  ll lm ll ll lm  lm lm lm ll lm  ll -- ll lm ll  lm ll lm ll ll  -- ll ll lm ll  ll -- ll lm lm  lm ll ll ll ll  ll lm lm lm ll  ll ll ll ll ll
  ll ll -- lm ll  ll ll ll lm ll  ll ll lm lm ll  lm ll ll -- lm  lm lm lm ll ll  ll ll ll lm ll  ll ll ll -- lm  -- ll ll lm ll  ll ll -- ll ll  -- lm ll ll lm
  lm ll ll ll lm  ll ll ll ll lm  -- ll lm lm --  lm lm ll -- lm  lm ll ll lm --  lm ll lm ll lm  ll lm lm ll lm  ll ll ll ll ll  ll ll lm -- lm  lm ll ll ll ll
  lm ll lm ll ll  ll -- lm lm --  lm ll ll lm ll  lm ll lm --
S3_7836068 <lmxll> {0-} (ll,lm) ; 97
  ll lm ll ll ll  ll lm ll lm lm  lm lm lm ll ll  ll lm ll lm lm  lm ll ll ll ll  lm lm ll ll ll  lm ll ll lm lm  lm lm ll ll ll  lm lm -- ll ll  ll ll lm ll ll
  ll lm ll -- ll  lm ll lm lm ll  ll ll lm lm ll  lm ll ll lm lm  lm lm ll ll lm  ll ll ll ll lm  ll ll ll ll lm  ll lm ll lm ll  lm -- ll lm ll  lm ll ll lm lm
  lm ll ll ll ll  ll ll lm ll ll  lm ll lm -- lm  ll lm lm lm lm  lm ll ll lm ll  lm ll lm ll lm  ll lm -- ll lm  ll ll ll ll lm  ll lm lm lm ll  lm ll ll ll ll
  lm ll ll ll ll  ll ll lm lm ll  lm ll lm lm lm  lm ll lm ll
S3_8859038 <lmxll> {0-} (ll,lm) ; 98
  ll lm ll ll ll  ll ll ll lm lm  lm lm lm ll ll  ll lm ll lm lm  lm ll ll ll ll  lm ll ll ll ll  lm ll ll lm lm  ll lm ll ll ll  lm -- lm ll ll  ll ll lm ll ll
  ll lm ll lm ll  lm ll lm ll ll  ll ll lm lm ll  lm ll ll lm lm  lm lm ll ll lm  ll ll ll ll lm  ll ll ll ll lm  ll lm ll lm ll  lm lm lm lm ll  lm ll ll lm lm
  lm ll ll -- --  lm ll lm ll ll  lm -- lm ll lm  ll lm lm lm lm  lm ll ll lm ll  lm ll lm ll lm  ll lm lm ll lm  ll ll ll ll lm  ll lm lm lm ll  lm ll ll ll ll
  lm ll ll ll ll  ll ll lm lm lm  lm ll lm -- lm  lm ll lm lm
CH01d03(3) <lmxll> {0-} (ll,lm) ; 99
  ll lm lm ll lm  ll lm ll lm ll  ll ll lm ll ll  ll lm lm ll lm  ll ll lm lm ll  ll ll lm ll lm  lm ll -- lm lm  ll lm lm lm ll  ll lm -- ll lm  lm lm lm ll ll
  lm ll lm lm ll  ll lm lm lm lm  ll ll ll lm lm  lm lm ll lm ll  lm ll lm ll lm  lm ll ll ll ll  ll lm lm ll lm  ll lm lm lm ll  ll lm lm ll lm  ll ll ll ll ll
  ll ll lm lm ll  ll ll ll ll lm  lm lm lm lm ll  lm ll lm ll lm  ll lm lm ll lm  lm ll ll ll lm  lm lm lm lm lm  ll lm lm ll ll  ll ll lm ll ll  lm lm lm lm ll
  ll lm lm lm ll  lm lm ll lm lm  ll lm ll ll lm  lm lm ll lm
CH02c02b <lmxll> {1-} (ll,lm) ; 100
  lm lm ll lm ll  ll lm lm lm lm  ll lm lm lm lm  lm lm ll lm ll  ll lm ll ll lm  ll lm lm ll lm  lm lm lm lm ll  lm ll ll ll lm  lm ll ll lm ll  ll ll ll lm lm
  ll lm ll lm ll  lm lm ll ll lm  lm ll ll ll lm  lm ll lm ll ll  ll ll ll ll ll  ll lm lm -- --  -- -- -- -- --  -- -- -- -- --  -- -- -- -- --  -- -- -- -- --
  -- -- ll lm lm  lm -- ll ll ll  ll ll ll ll ll  ll ll ll ll ll  ll ll ll lm ll  ll ll lm lm ll  ll ll lm ll ll  ll -- ll lm ll  ll lm ll ll lm  lm ll ll lm lm
  lm ll lm ll lm  ll lm lm ll ll  lm -- lm ll lm  ll ll lm ll
GD162_213 <lmxll> {0-} (ll,lm) ; 101
  ll lm lm ll lm  ll lm ll lm ll  ll lm ll ll ll  ll lm lm ll lm  ll ll lm lm ll  ll ll lm ll lm  lm ll ll lm lm  ll lm lm lm ll  ll lm ll ll lm  lm lm lm ll ll
  lm ll lm lm ll  ll lm lm lm ll  ll ll ll lm lm  lm lm ll lm ll  lm ll lm ll lm  lm ll ll ll ll  ll lm lm ll lm  ll lm ll lm ll  ll lm lm ll lm  ll ll ll ll ll
  ll ll lm lm ll  ll ll ll ll lm  ll lm lm lm ll  lm ll lm ll lm  ll lm lm ll lm  lm ll ll ll lm  lm lm lm lm lm  ll ll lm ll ll  ll ll lm ll ll  lm lm lm lm ll
  ll lm ll ll lm  lm lm ll lm lm  ll lm ll ll lm  lm lm lm lm
GD162_232 <lmxll> {1-} (ll,lm) ; 102
  lm ll ll lm ll  lm ll lm ll lm  lm ll lm lm lm  lm ll ll lm lm  lm ll ll ll lm  lm lm ll lm ll  ll lm lm ll ll  lm ll ll ll lm  lm ll ll lm ll  ll ll ll lm lm
  ll lm ll ll lm  lm ll ll ll ll  lm lm lm ll ll  ll ll lm ll lm  ll lm ll lm ll  ll lm lm lm lm  ll ll ll lm ll  lm ll ll ll lm  lm ll ll lm ll  lm lm lm lm lm
  lm lm ll ll lm  lm lm lm lm ll  ll ll ll ll lm  ll lm ll ll ll  lm ll ll lm ll  ll lm lm lm ll  ll ll ll ll ll  lm ll ll lm lm  ll lm ll lm lm  ll ll ll ll lm
  lm ll ll ll lm  ll ll lm ll ll  lm ll lm lm ll  ll ll lm ll
GD_SNP00889 <lmxll> {0-} (ll,lm) ; 103
  ll ll lm ll lm  -- lm ll ll ll  ll ll ll ll ll  ll ll lm ll lm  ll ll lm lm ll  ll ll ll lm ll  lm ll ll lm lm  ll lm lm lm ll  ll lm ll ll lm  lm lm lm ll ll
  lm ll lm ll ll  ll ll lm lm lm  ll ll lm lm lm  lm lm ll lm lm  lm lm lm ll lm  lm ll ll ll ll  ll lm lm ll lm  ll lm lm lm ll  ll ll lm ll lm  lm ll -- ll ll
  ll ll lm lm ll  ll lm lm lm lm  lm lm lm lm lm  lm lm lm ll lm  ll lm lm ll lm  lm ll ll ll lm  lm lm lm lm lm  lm lm lm ll ll  lm ll lm lm ll  ll lm lm lm ll
  ll lm lm lm ll  lm ll ll lm lm  ll lm ll ll ll  -- lm -- lm
S4_13437370 <lmxll> {0-} (ll,lm) ; 104
  ll lm lm ll lm  ll lm ll lm ll  ll ll lm ll ll  ll lm ll ll lm  ll ll lm lm ll  ll ll ll lm lm  lm ll ll lm lm  ll lm lm lm ll  ll lm ll ll lm  lm lm lm ll ll
  lm ll lm lm ll  ll ll lm lm lm  ll ll ll lm lm  lm lm ll lm ll  lm ll lm ll lm  lm ll ll ll ll  ll lm lm ll lm  ll lm lm lm ll  ll lm lm ll lm  lm ll ll ll ll
  ll ll lm lm ll  ll ll lm lm lm  lm lm lm ll ll  lm ll lm ll lm  ll lm lm ll lm  lm ll ll ll lm  lm lm lm lm lm  ll lm lm ll ll  ll ll lm ll ll  lm lm lm lm ll
  ll lm lm lm ll  lm lm ll lm lm  ll lm ll ll lm  lm lm ll lm
S4_14310032 <lmxll> {0-} (ll,lm) ; 105
  ll lm lm ll lm  ll lm ll lm ll  ll ll ll ll ll  ll lm lm ll lm  ll ll lm lm ll  ll ll ll lm lm  lm ll ll lm lm  ll lm lm lm ll  ll lm ll ll lm  lm lm lm ll ll
  lm ll lm lm ll  ll ll lm lm lm  ll ll ll lm lm  lm lm ll lm ll  lm lm lm ll lm  lm ll ll ll ll  ll lm lm ll lm  ll lm lm lm ll  ll ll lm ll lm  lm ll ll ll ll
  ll ll lm lm ll  ll ll lm lm lm  lm ll lm ll ll  lm ll lm ll lm  ll lm lm ll lm  lm ll ll ll lm  lm lm lm lm lm  ll lm lm ll ll  ll ll lm ll ll  lm lm lm lm ll
  ll lm lm lm ll  lm ll ll lm lm  ll lm ll ll ll  lm lm ll lm
S4_156572 <lmxll> {0-} (ll,lm) ; 106
  lm lm lm lm lm  ll lm ll lm ll  ll ll lm -- lm  ll lm lm ll lm  ll ll ll lm ll  ll ll lm ll lm  lm lm ll lm lm  lm lm ll lm --  ll lm ll ll lm  lm lm lm ll ll
  lm ll lm lm ll  ll lm lm -- lm  ll lm ll lm lm  lm ll ll lm lm  lm ll lm ll lm  lm ll ll ll ll  ll lm lm ll lm  ll lm lm lm ll  ll lm lm ll lm  ll ll ll ll ll
  ll ll ll lm --  ll ll ll ll --  lm lm lm lm ll  lm ll lm ll ll  ll lm ll ll lm  lm ll ll ll ll  lm lm lm -- ll  ll lm lm ll ll  ll lm lm ll ll  lm lm lm lm ll
  lm lm lm lm lm  lm lm ll ll ll  ll lm ll ll lm  lm lm ll lm
S4_16135812 <lmxll> {1-} (ll,lm) ; 107
  lm ll ll lm ll  lm ll lm lm lm  lm lm lm lm lm  lm ll ll lm ll  lm lm ll ll lm  lm lm lm ll ll  ll -- lm ll ll  lm ll ll ll lm  lm ll ll lm ll  ll ll ll lm lm
  ll lm ll ll lm  lm lm ll ll ll  lm lm ll ll ll  ll ll lm ll lm  ll ll ll lm ll  ll lm lm lm lm  lm ll ll lm ll  lm ll ll ll lm  lm lm ll lm ll  ll lm lm -- lm
  lm lm ll ll lm  lm lm ll ll ll  ll ll ll -- lm  ll lm ll lm ll  lm ll ll lm ll  ll lm lm lm ll  ll ll ll ll ll  lm ll ll lm lm  lm lm ll ll --  ll ll ll ll lm
  lm ll ll ll lm  ll lm lm ll ll  lm ll ll lm lm  ll ll lm ll
S4_19613111 <lmxll> {1-} (ll,lm) ; 108
  lm lm ll lm ll  lm ll lm lm lm  lm lm lm lm lm  lm lm ll lm ll  lm lm ll ll lm  lm lm lm ll lm  ll lm lm ll ll  lm ll ll ll lm  lm ll lm lm ll  ll ll ll lm lm
  ll lm ll ll lm  lm lm ll ll ll  lm lm ll ll ll  ll ll lm ll ll  ll ll ll lm ll  ll lm lm lm lm  lm ll ll lm ll  lm ll ll ll lm  lm lm ll lm ll  ll lm lm lm lm
  lm lm ll ll lm  lm lm ll ll ll  ll ll ll lm lm  ll ll ll lm ll  lm ll ll lm ll  ll lm lm lm ll  ll ll ll ll ll  lm ll ll lm lm  ll lm ll ll lm  ll ll ll ll lm
  lm ll ll ll lm  ll lm lm ll ll  lm ll lm lm lm  ll ll lm ll
S4_20256824 <lmxll> {0-} (ll,lm) ; 109
  ll ll lm ll lm  ll lm ll ll ll  ll ll ll ll ll  ll ll lm ll lm  ll ll lm lm ll  ll ll ll lm ll  lm ll ll lm lm  ll lm lm lm ll  ll lm ll ll lm  lm lm lm ll ll
  lm ll lm ll ll  ll ll lm lm lm  ll ll lm lm lm  lm lm ll lm lm  lm lm lm ll lm  lm ll ll ll ll  ll lm lm ll lm  ll lm lm lm ll  ll ll lm ll lm  lm ll ll ll ll
  ll ll lm lm ll  ll ll lm lm lm  lm lm lm ll ll  lm lm lm ll lm  ll lm lm ll lm  lm ll ll ll lm  lm lm lm lm lm  ll lm -- ll ll  lm ll lm -- ll  ll lm lm lm ll
  ll lm lm lm ll  lm ll ll lm lm  ll lm ll ll ll  lm lm ll lm
S4_21030866 <lmxll> {0-} (ll,lm) ; 110
  ll ll lm ll lm  ll lm ll ll ll  lm ll ll ll ll  ll ll lm ll lm  ll ll lm lm ll  ll ll ll lm ll  -- ll ll lm lm  ll lm lm lm ll  ll lm lm ll lm  lm lm lm ll ll
  lm lm lm ll ll  ll ll lm lm lm  ll ll lm lm lm  lm lm ll lm lm  lm lm lm lm lm  lm ll ll ll ll  ll lm lm ll lm  ll lm lm lm ll  ll ll lm ll lm  lm ll ll ll ll
  ll ll lm lm ll  ll lm lm lm lm  lm lm lm ll lm  lm lm lm ll lm  ll lm lm ll lm  lm ll ll ll lm  lm lm lm lm lm  lm lm lm ll ll  lm ll lm lm ll  ll lm lm lm ll
  ll lm lm lm ll  lm ll ll lm lm  ll ll ll ll ll  lm lm ll lm
S4_22654333 <lmxll> {0-} (ll,lm) ; 111
  ll ll lm ll lm  ll ll ll ll ll  lm ll ll ll ll  ll ll lm ll lm  ll ll lm lm ll  lm ll ll lm ll  lm ll ll lm lm  ll ll lm lm ll  ll -- lm ll lm  lm lm lm ll ll
  lm ll lm ll lm  ll ll lm ll lm  ll lm lm lm ll  lm lm ll lm lm  lm lm lm lm lm  lm ll ll ll ll  ll lm lm ll lm  ll lm lm -- ll  ll ll lm ll lm  lm ll ll ll ll
  ll ll lm ll ll  lm ll lm lm lm  lm lm lm ll lm  lm lm lm lm lm  ll lm lm ll lm  lm ll ll ll lm  lm lm lm lm lm  lm lm lm ll lm  lm ll ll lm ll  ll lm lm lm ll
  ll lm lm lm ll  lm ll ll lm lm  ll lm ll ll ll  lm lm ll lm
S4_23243656 <lmxll> {0-} (ll,lm) ; 112
  ll ll ll ll lm  ll ll ll ll ll  lm ll ll ll ll  ll ll lm ll lm  ll ll lm lm ll  lm ll ll lm ll  lm ll ll lm lm  ll -- lm lm ll  ll lm lm ll lm  lm lm ll ll ll
  lm ll lm ll lm  ll ll lm lm lm  ll lm lm lm ll  ll lm ll lm lm  lm lm lm lm lm  lm ll ll ll ll  ll -- lm ll lm  ll lm lm lm ll  ll ll lm ll --  lm ll ll lm ll
  ll ll lm ll ll  ll lm lm lm lm  lm lm lm ll lm  lm lm lm lm lm  ll lm lm ll lm  lm ll ll ll lm  lm lm lm lm lm  lm -- lm ll lm  lm ll ll lm ll  ll lm lm lm ll
  ll lm lm lm ll  lm ll ll lm lm  ll ll ll ll ll  lm lm ll lm
S4_24286245 <lmxll> {0-} (ll,lm) ; 113
  ll ll lm ll lm  lm ll ll ll ll  lm ll ll ll ll  ll ll lm ll lm  lm ll lm lm ll  lm ll ll lm ll  ll ll ll ll lm  ll lm lm lm ll  ll lm -- ll lm  lm lm lm ll ll
  lm ll lm ll lm  ll ll lm lm ll  ll lm lm lm ll  ll lm ll lm lm  lm lm lm lm lm  lm ll ll ll ll  ll lm -- ll lm  ll lm lm -- ll  ll ll lm ll ll  lm ll ll lm ll
  lm ll lm ll ll  ll -- lm lm lm  lm lm lm ll lm  lm lm lm lm lm  ll lm lm ll lm  lm lm ll ll lm  lm -- lm lm lm  lm lm lm ll lm  lm ll ll lm ll  ll lm lm ll ll
  ll lm ll lm ll  lm ll ll lm lm  ll -- ll -- ll  lm lm ll lm
S4_25013026 <lmxll> {0-} (ll,lm) ; 114
  ll ll lm ll lm  lm ll lm ll ll  lm ll ll ll ll  ll ll lm ll lm  lm ll lm lm ll  lm ll ll lm ll  ll ll ll ll lm  ll -- ll lm ll  ll lm lm ll --  lm -- -- ll ll
  -- ll lm ll lm  ll ll -- lm ll  ll lm lm lm ll  ll lm ll lm lm  lm lm lm lm lm  lm ll ll ll ll  ll lm lm ll lm  ll lm lm ll ll  ll ll lm ll lm  lm -- ll lm ll
  lm ll -- ll ll  ll lm lm lm lm  lm ll lm -- lm  lm lm lm lm lm  ll lm lm ll lm  lm lm ll ll lm  lm lm lm -- lm  lm ll ll ll lm  lm ll ll -- ll  ll lm lm ll ll
  ll -- ll lm ll  lm ll -- lm ll  ll lm -- lm ll  lm lm ll --
S4_3984994 <lmxll> {0-} (ll,lm) ; 115
  lm lm lm lm lm  ll lm ll lm ll  ll ll lm lm ll  ll lm lm ll lm  ll ll lm lm ll  ll ll lm ll lm  lm ll ll lm lm  ll lm ll lm ll  ll lm ll ll lm  lm lm lm ll ll
  lm ll lm lm ll  ll lm lm lm lm  ll ll ll lm lm  lm ll ll lm lm  lm ll lm ll lm  lm ll ll ll ll  ll lm lm ll lm  ll lm lm lm ll  ll lm lm ll lm  ll ll ll ll ll
  ll ll ll lm lm  ll ll ll ll lm  lm lm lm lm ll  lm ll lm ll lm  ll lm lm ll lm  lm ll ll ll lm  lm lm lm lm ll  ll lm lm ll ll  ll lm lm ll ll  lm lm lm lm ll
  lm lm lm lm ll  lm lm ll ll ll  ll lm ll ll lm  lm lm ll lm
S4_4475333 <lmxll> {1-} (ll,lm) ; 116
  ll ll ll ll ll  lm ll lm ll lm  lm lm ll ll lm  lm ll ll lm ll  lm lm ll ll lm  lm lm ll lm ll  ll lm lm ll ll  lm ll ll ll lm  lm ll lm lm ll  ll ll ll lm lm
  ll lm ll ll lm  lm ll ll ll ll  lm lm lm ll ll  ll ll lm ll lm  ll lm ll lm ll  ll lm lm lm lm  lm ll ll lm ll  lm ll ll ll lm  lm ll ll lm ll  lm lm lm lm lm
  lm lm lm ll ll  lm lm lm lm ll  ll ll ll ll lm  ll lm ll lm ll  lm ll ll lm ll  ll lm lm lm ll  ll ll ll ll lm  lm ll ll lm lm  lm lm ll lm lm  ll ll ll ll lm
  ll ll ll ll lm  ll ll lm lm lm  lm ll lm lm ll  ll ll lm ll
CH01d03(1) <nnxnp> {-0} (nn,np) ; 117
  nn np nn nn np  np np np nn nn  nn np nn nn np  nn np nn nn np  np nn nn np nn  nn nn np nn nn  np np -- nn nn  np nn np nn np  np np -- np nn  np nn nn nn nn
  np np np np np  nn np np nn np  nn nn nn np nn  nn nn np np np  nn np nn nn nn  nn nn np np np  nn nn nn nn np  np np np np np  np nn np nn np  nn nn np np nn
  nn nn nn np nn  nn np nn np nn  np np np nn nn  np np np nn nn  nn nn nn np np  np np nn np np  nn np np nn nn  np np nn np np  nn nn nn np nn  nn np nn np np
  nn nn nn np nn  np np np np nn  nn nn np np np  nn nn np np
CH01d03(4) <nnxnp> {-1} (nn,np) ; 118
  np nn np np nn  nn nn nn np np  np nn np np nn  np nn np np nn  nn np np nn np  np np nn np np  nn nn -- np np  nn np nn np nn  nn nn -- nn np  nn np np np np
  nn nn nn nn nn  np nn nn np nn  np np np nn np  np np nn nn nn  np nn np np np  np np nn nn nn  np np np np nn  nn nn nn nn nn  nn np nn np nn  np np nn nn np
  np np np nn np  np nn np nn np  nn nn nn np np  nn nn nn np np  np np np nn nn  nn nn np nn nn  np nn nn np np  nn nn np nn nn  np np np nn np  np nn np nn nn
  np np np nn np  nn nn nn nn np  np np nn nn nn  np np nn nn
GD162_215 <nnxnp> {-0} (nn,np) ; 119
  nn np nn nn np  np np np nn nn  nn nn np nn np  nn np nn nn np  np nn nn np nn  nn nn np nn nn  np np nn nn np  np nn np nn np  np np nn np nn  np nn nn nn nn
  np np np np np  nn np np nn np  nn nn nn np nn  nn nn np np np  nn np nn nn nn  nn nn np np np  nn nn nn nn np  np np np np np  np nn np nn np  nn nn np np nn
  nn nn nn np nn  nn np nn np nn  np np np nn nn  np np np nn nn  nn nn nn np np  np np nn np np  nn np nn nn nn  np np nn np np  nn nn nn np nn  nn np nn np np
  nn nn nn np nn  np np np np nn  nn nn np np np  nn nn nn np
S4_10988648 <nnxnp> {-0} (nn,np) ; 120
  nn np nn nn np  np np np nn nn  nn np nn nn nn  nn np nn nn --  np nn nn np nn  nn nn np nn nn  np np nn nn np  np nn -- nn np  np np nn np nn  np nn nn nn nn
  np np np np np  -- nn np nn np  nn nn nn np nn  nn nn np np np  nn np nn nn nn  nn nn np np np  nn nn nn nn np  np np np np np  np nn np nn np  nn nn np -- nn
  nn nn nn np nn  nn np nn np nn  np np np nn nn  np -- np nn nn  nn nn np np np  np np nn np np  nn nn nn nn nn  np np nn np np  nn nn nn np nn  nn nn nn np np
  nn nn nn np nn  np nn np np nn  nn nn nn np np  nn nn np np
S4_13073191 <nnxnp> {-0} (nn,np) ; 121
  nn nn nn nn np  np np np nn nn  nn np nn nn np  nn np nn nn np  np nn nn np nn  nn nn np nn nn  np np nn nn np  np nn np nn np  np np nn np nn  np nn nn np nn
  np np np np np  nn nn np nn np  nn nn np np nn  nn nn np np np  nn np nn nn nn  nn nn np np np  nn nn np np np  np np np np np  np nn np nn np  nn nn np np np
  nn nn nn np nn  nn np nn np nn  np np np nn nn  np np np nn nn  nn nn np np np  np np nn np np  nn nn nn nn nn  np np nn np np  nn nn nn nn nn  nn nn nn np np
  nn nn nn np nn  np nn np np nn  nn nn np np np  nn nn nn np
S4_14234672 <nnxnp> {-0} (nn,np) ; 122
  nn nn nn np np  np np np nn nn  nn np nn nn np  nn np nn nn np  np nn nn nn nn  nn nn np nn nn  np np nn nn np  np nn -- nn np  np np nn np nn  np np nn np nn
  np np np np np  nn nn np nn np  nn nn np np nn  nn nn np np np  nn np nn nn nn  nn nn np np np  nn nn np np np  np nn np np np  np nn np nn np  nn nn nn np np
  nn nn nn np nn  nn np nn np nn  np np np nn nn  nn np np nn nn  nn nn np np np  np np nn np np  nn nn nn nn nn  np np nn np np  nn nn nn nn np  nn nn nn np np
  nn nn nn np nn  np nn np np nn  nn nn nn np np  nn nn nn nn
S4_1573650 <nnxnp> {-1} (nn,np) ; 123
  np nn np np nn  nn nn nn np np  np nn np np nn  np nn np np nn  nn np np nn np  nn np nn np np  nn nn np np np  nn np nn nn nn  nn nn np nn np  np np np np np
  nn nn nn nn nn  np nn np np nn  nn nn np nn np  np np nn nn nn  np nn np np np  np np nn nn nn  nn np np np nn  nn nn nn nn np  nn nn nn np np  np np np nn np
  np np np nn np  np nn np nn np  nn nn nn nn np  nn nn np np np  np np np nn nn  nn nn np nn nn  nn nn nn np nn  nn nn np nn nn  np np nn nn np  np np np nn nn
  np np np nn np  nn nn nn nn np  np np nn nn nn  np np nn nn
S4_16080592 <nnxnp> {-1} (nn,np) ; 124
  np np np nn nn  nn nn nn np np  np nn np np nn  np nn np np nn  nn np np np nn  np np nn np np  nn np np np nn  nn np nn np nn  nn nn np nn --  nn nn -- nn np
  nn nn nn nn nn  np np nn np nn  nn np nn nn np  np np nn nn nn  np nn np np np  np -- nn nn nn  np np nn nn np  nn np nn nn nn  nn np nn np nn  np np np nn nn
  np nn np nn np  np nn nn nn np  nn nn nn np np  np nn nn np np  np np nn nn nn  nn nn np nn nn  np np np np np  nn nn np nn nn  np np np np nn  np np np nn nn
  np np np nn np  nn np nn nn np  np np nn np nn  np np np nn
S4_17499270 <nnxnp> {-1} (nn,np) ; 125
  np np np nn nn  nn nn nn nn np  np nn np np nn  -- nn np np nn  nn np np np np  np np nn -- np  nn np np np nn  nn -- nn np nn  nn nn nn nn np  nn nn np nn np
  nn nn nn nn nn  np np nn np nn  np np nn nn np  np -- nn nn np  np nn np np np  np np nn nn nn  np np nn nn np  nn np np nn nn  nn np nn np nn  np np np nn nn
  -- nn np nn np  nn nn np nn np  nn nn nn np np  np nn nn np np  np np nn nn nn  nn nn nn nn nn  np np np np np  nn nn np nn --  np np np np np  np np np nn nn
  np nn np nn np  nn np nn nn nn  np np nn -- nn  -- np np nn
S4_18765205 <nnxnp> {-1} (nn,np) ; 126
  np np np nn nn  nn nn nn nn np  np nn np np nn  nn nn np np nn  nn np np np np  np np nn np np  nn np np np nn  nn np nn np nn  nn nn nn nn np  nn nn np nn np
  nn nn nn nn nn  np np nn np nn  np np nn nn np  np np nn nn np  np nn np np np  np -- nn nn nn  np np nn nn np  nn np np nn nn  nn np nn np nn  np np np nn nn
  np nn np nn nn  np nn np nn np  np nn nn np np  np nn nn np np  np np nn nn nn  nn nn nn nn nn  np np np np np  nn nn np nn nn  nn np np np --  np np np nn nn
  np np np nn np  nn np nn nn nn  np np nn np nn  np np np nn
S4_20095478 <nnxnp> {-1} (nn,np) ; 127
  nn np np nn nn  nn nn nn nn np  np nn np np nn  nn nn np np nn  nn np np np np  -- np nn np np  nn np np np nn  nn np nn np nn  nn nn nn nn np  nn nn nn nn np
  nn nn nn nn nn  np -- nn nn nn  np np nn nn np  np np nn nn np  np nn np np np  np np np nn nn  np np nn nn np  nn np np nn nn  nn np nn np nn  np np np nn nn
  np nn np nn nn  np nn np nn np  np nn nn np np  np nn nn np np  np np nn nn nn  nn np nn nn nn  np np np np np  nn nn np nn nn  nn np np np np  np np np nn nn
  np nn np nn np  nn nn nn np nn  np np np nn nn  np np np nn
S4_21301510 <nnxnp> {-1} (nn,np) ; 128
  nn np np nn np  nn nn nn nn np  np nn np np nn  np nn np np np  np np np nn np  np np nn nn np  nn np np np nn  nn -- nn np nn  nn nn nn nn np  nn nn nn nn np
  nn nn np nn nn  np np nn np nn  nn np nn nn np  np np nn nn np  np nn np nn np  np np np nn nn  np np nn nn np  nn np np nn nn  nn np nn np nn  np np np nn nn
  nn nn np nn nn  np nn np nn np  np nn nn np np  np nn nn np np  np np nn nn nn  nn np nn nn np  np np np np np  nn nn np nn nn  nn np np np np  nn np np nn nn
  np np nn nn np  nn np nn np nn  np nn np np nn  np nn np nn
S4_22297423 <nnxnp> {-1} (nn,np) ; 129
  nn np np nn np  nn nn nn nn np  np nn np np nn  -- nn np np np  np np np np np  nn np nn nn np  np np np np nn  nn np nn np nn  nn nn nn nn np  nn nn nn nn np
  nn nn np nn nn  np np nn nn nn  np np nn nn np  np np np nn np  np nn np np np  np nn np nn nn  np np nn nn np  nn np np nn nn  nn np nn np nn  np np -- nn nn
  nn nn np nn nn  np np nn nn np  -- nn nn np np  np nn nn np np  np np nn np nn  nn np nn nn np  np np nn np np  nn nn np nn nn  nn nn np np np  nn np np nn nn
  np np nn nn np  nn np nn np nn  -- nn -- -- nn  np np np np
S4_25012530 <nnxnp> {-1} (nn,np) ; 130
  nn np np nn np  nn nn nn nn np  np nn np np nn  np nn nn np np  np np np np nn  nn np nn nn np  np np np np nn  nn np nn np np  nn nn nn nn np  nn nn nn nn np
  nn nn np nn nn  np np nn np nn  np np nn nn np  np np np nn np  np nn np nn np  np nn np np nn  np np nn nn np  nn np nn nn nn  nn np nn np nn  np np np nn nn
  nn nn np nn nn  np np np np nn  np nn nn np np  np nn nn np np  np np nn np nn  nn np nn nn np  -- np np np np  nn nn np nn nn  nn np np nn np  np np np nn np
  np nn nn nn np  nn np nn np nn  np nn -- np nn  np np np nn
S4_4597715 <nnxnp> {-0} (nn,np) ; 131
  nn np nn nn np  np np np nn nn  nn np nn nn np  nn np nn nn np  np nn nn np nn  np nn np nn nn  np np nn nn nn  np nn np nn np  np np nn np nn  nn nn nn nn nn
  np np np np np  nn np np nn np  nn nn nn np nn  nn nn np np np  nn np nn nn nn  nn nn np np np  np nn nn nn np  np np np np np  np np np nn nn  nn nn np np nn
  nn nn nn np nn  nn np nn np nn  np np np np nn  np np nn nn nn  nn nn nn np np  np np nn np np  np np np nn nn  np np nn np np  nn nn np np nn  nn nn nn np np
  nn nn nn np nn  np np np np nn  nn nn np np np  nn nn np np
S4_538745 <nnxnp> {-1} (nn,np) ; 132
  np nn np np nn  nn nn nn np np  np nn np np nn  nn nn np np nn  nn np np nn np  np np nn np np  nn nn np np np  nn np nn nn nn  nn nn np nn np  np np np np nn
  nn nn nn nn nn  np nn np np nn  nn nn np nn np  np np nn np nn  np nn np np np  np np np nn np  nn np np np nn  nn nn nn nn np  nn nn nn np np  np np np nn np
  np np nn nn np  np nn np nn np  np nn nn nn np  nn nn np np np  np np np np np  nn nn np nn nn  nn nn nn nn nn  nn nn np nn nn  np np nn nn np  np np np np nn
  np np np nn np  nn nn nn nn np  np np nn nn np  np np nn nn
S4_5845916 <nnxnp> {-1} (nn,np) ; 133
  np nn np nn nn  nn nn nn np np  np nn np np nn  np nn np np nn  nn np np nn --  np np nn np np  nn nn np np np  nn -- nn np nn  -- nn np nn np  nn np np nn np
  nn nn nn nn nn  np nn nn np nn  nn np np nn np  np np nn nn nn  np nn np np np  np np nn nn nn  np np np np nn  nn nn nn nn nn  nn np nn np nn  np np nn nn np
  np np np nn np  np nn nn nn np  nn nn nn np np  nn nn nn np np  np np np nn nn  nn nn np nn nn  np nn np np np  nn nn np nn nn  np np nn nn np  np np np nn nn
  np np np nn np  nn nn nn nn np  np np nn nn nn  np np nn nn
S4_6091967 <nnxnp> {-0} (nn,np) ; 134
  nn np nn nn np  nn np np nn nn  nn np nn nn np  nn np nn nn np  np nn nn np nn  nn nn np nn nn  np np nn nn np  np nn np nn np  np np nn np nn  np nn nn nn nn
  np np np np np  nn np np nn np  nn nn nn np nn  nn nn np np np  nn np nn nn nn  nn nn np np np  nn nn nn nn np  np np np np np  np nn np nn np  nn nn np np nn
  nn nn nn np nn  nn np nn np nn  np np np nn nn  np np np nn nn  nn nn nn np np  np np nn np np  nn nn nn nn nn  np np nn np np  nn nn nn np nn  nn nn nn np np
  nn nn nn np nn  np np np np nn  nn nn np np np  nn nn np np
Hi04a08 <abxcd> {00} (ac,ad,bc,bd) ; 135
  ac bd ad ac ac  ac ac bd -- ad  bc bd ad bd bd  ad ad ac ac bc  ac bc ad bc bd  ad ad bd bc bd  ac bd bc ac bc  ac bc ac ad ad  ad ac ac ac ac  bc ad ad bd ac
  bc ac bd bc ac  bd ac bd ac ad  ac ad bc bd bd  ac ad bc ac ad  ad bc bc ac ad  bc ac bc bc ad  ad ac ac bc ad  bd ac bd bc ac  bd bd bd bd ad  bc ac bc bd ad
  ad bc ad ad ad  ad bd bd ad bd  ad bc bc bd bd  bd ad ad ac ac  bd bd bc bc bd  ac ac ad bc bc  ac bc ac bc ac  ad ad ac ac bd  ac bd bd ad bd  ad ad ac ad bd
  ad ad bd ac bc  ac bc ad ad ac  ac ac ac ac bc  bd bd bc ac
CH03a04_107 <nnxnp> {-1} (nn,np) ; 136
  nn nn np np nn  nn np nn nn np  np nn np np np  np nn np nn np  nn nn nn nn nn  np nn np nn nn  np nn nn np np  np np np np np  nn np nn nn --  nn nn np nn np
  np nn nn nn np  nn np nn np nn  np nn np nn np  nn nn np nn nn  np nn nn nn np  np nn nn np np  nn nn nn nn np  np nn nn nn nn  np np nn np nn  nn nn np np nn
  nn np np np np  nn np nn nn nn  np nn np np nn  nn nn nn nn np  nn np nn np nn  nn np np nn nn  -- nn np np nn  nn np nn np --  nn np nn nn nn  nn np np np np
  np nn nn np nn  np nn np nn np  nn np np np np  nn np nn np
CH04e03 <nnxnp> {-0} (nn,np) ; 137
  -- np nn nn np  np nn nn np nn  nn nn np nn --  nn -- nn -- nn  np np np np np  nn np nn np np  nn np np nn np  nn nn nn nn np  np np np np nn  np nn nn np np
  nn nn np np np  np nn np nn np  nn np nn np nn  np np nn np np  nn np np np nn  nn nn np nn nn  np np np np nn  nn np -- np np  np nn np nn np  np np nn nn np
  np -- nn nn nn  np nn np np np  nn np nn nn np  np np np np np  np nn np nn np  np nn nn np np  nn nn nn nn --  -- nn nn nn np  np nn np np np  np nn nn np nn
  nn np -- nn np  nn np nn np nn  np nn np nn nn  np nn np nn
CH05e06_128 <nnxnp> {-0} (nn,np) ; 138
  nn nn np nn nn  nn nn np nn np  nn np np np np  np np nn nn nn  nn nn np nn np  np np nn np np  nn np nn nn nn  np nn nn np np  -- nn nn np --  np np np np nn
  np np np np nn  np nn np nn np  nn np nn np np  nn np nn nn np  np nn np nn np  nn nn nn nn np  np nn nn nn np  np nn np nn --  np np np np np  nn nn nn np np
  np nn np nn np  np nn np np np  np nn nn np np  np np nn -- nn  np -- np np np  nn nn np nn nn  nn nn nn nn np  np np nn nn np  nn np np np np  np np nn np np
  np nn np nn nn  nn nn np np nn  nn nn np nn np  np np nn nn
CH05e06_139 <nnxnp> {-1} (nn,np) ; 139
  np np nn np np  np np nn np nn  np nn nn nn nn  nn nn np np np  np np nn np nn  nn nn np nn nn  np nn np np np  nn np np nn nn  -- np np nn --  nn nn nn nn np
  nn nn nn nn np  nn np nn np nn  np nn np nn nn  np nn np np nn  nn np nn np nn  np np np np nn  nn np np np nn  nn np nn np --  nn nn nn nn nn  np np np nn nn
  nn np nn np nn  nn np nn nn nn  nn np np nn nn  nn nn np -- np  nn -- nn nn nn  np np nn np np  np np np np nn  nn nn np np nn  np nn nn nn nn  nn nn np nn nn
  nn np nn np np  np np nn nn np  np np nn np nn  nn nn np np
CN445599 <nnxnp> {-0} (nn,np) ; 140
  np np nn nn np  np nn np np nn  nn np nn nn nn  nn np nn np nn  np np np np np  nn np nn np np  nn np np nn nn  nn nn nn nn nn  np nn np np nn  np np nn np nn
  nn np np np nn  np nn np nn np  nn np nn np nn  np np nn -- np  nn np np np nn  nn np np nn nn  np np np np nn  nn np np np np  nn nn np nn --  np np nn nn np
  np nn nn nn nn  np nn np np np  nn nn nn nn np  np np np np nn  -- nn np nn np  np nn nn np np  nn -- nn nn np  np nn np nn --  np nn np -- np  np nn nn nn nn
  nn np np nn --  nn np nn np nn  np nn nn nn nn  np nn np nn
Hi01c04(1) <nnxnp> {-0} (nn,np) ; 141
  nn np np nn nn  nn nn np nn np  nn np np nn np  np np nn nn nn  nn nn np nn np  np np np nn np  nn np nn nn nn  nn nn nn np np  np nn nn np nn  nn np np np nn
  nn nn np nn nn  np nn np nn np  nn np nn np np  nn np nn nn np  np nn nn nn np  nn nn nn nn --  np nn nn nn np  np nn np nn nn  np np np np np  nn nn nn np np
  np nn np np np  np np np np np  np nn nn np np  np np np nn nn  np np nn nn np  nn nn np nn nn  nn nn nn nn nn  np np nn nn np  nn np np np np  np np nn np np
  np np np nn np  nn nn np np nn  nn nn nn nn nn  np np nn nn
Hi01c04(2) <nnxnp> {-1} (nn,np) ; 142
  np nn nn np np  np np nn np nn  np nn nn np nn  nn nn np np np  np np nn np nn  nn nn nn np nn  np nn np np np  np np np nn nn  nn np np nn np  np nn nn nn np
  np np nn np np  nn np nn np nn  np nn np nn nn  np nn np np nn  nn np np np nn  np np np np --  nn np np np nn  nn np nn np np  nn nn nn nn nn  np np np nn nn
  nn np nn nn nn  nn nn nn nn nn  nn np np nn nn  nn nn nn np np  nn nn np np nn  np np nn np np  np np np np np  nn nn np np nn  np nn nn nn nn  nn nn np nn nn
  nn nn nn np nn  np np nn nn np  np np np np np  nn nn np np
Hi22a07x_156 <nnxnp> {-0} (nn,np) ; 143
  nn np np nn nn  nn nn np nn np  nn np np nn np  np np nn nn nn  nn nn np nn np  np np nn nn np  nn np nn nn nn  nn nn nn np np  np nn nn np nn  nn np np np nn
  nn nn np nn nn  np nn np nn np  nn np nn np np  nn np nn nn np  np nn nn nn np  nn nn nn nn nn  np nn nn nn nn  np nn np nn nn  np np np np nn  nn nn nn np np
  np nn np np np  np np np np np  nn nn nn np np  np -- np nn nn  np np nn nn np  nn nn np nn nn  nn nn nn nn nn  np np nn nn np  nn np np np np  nn np nn np np
  np np np nn np  nn nn np np nn  nn nn nn nn nn  np np nn nn
S5_11083050 <nnxnp> {-0} (nn,np) ; 144
  nn nn np nn nn  nn nn np nn np  nn np nn np np  -- nn nn nn nn  nn nn np nn np  np np nn -- np  nn np nn nn nn  np nn nn np nn  np nn nn np nn  np np -- np nn
  -- np np np nn  np nn np nn np  nn np nn np np  nn np nn nn np  np nn np nn np  nn nn nn nn np  np nn nn nn np  np nn np nn nn  np np np np np  nn nn nn nn np
  np nn np nn np  np nn nn np np  np nn nn np np  np np nn np nn  np nn np np np  nn nn np nn nn  nn np np nn np  np np nn nn np  nn np nn np np  np nn nn np np
  np nn np nn nn  nn nn np np nn  nn nn np nn np  np np nn nn
S5_15487127 <nnxnp> {-0} (nn,np) ; 145
  nn nn np nn nn  nn nn np np --  nn np nn np nn  -- np nn nn nn  nn nn np nn np  np np nn np nn  nn np np nn nn  nn nn np np nn  nn nn np -- nn  np np nn np nn
  np np np np nn  np nn np nn np  nn np nn np np  nn np nn nn nn  np np np nn np  nn np nn nn nn  np nn nn nn np  np nn -- -- np  np np np np np  nn nn nn np nn
  -- nn np np nn  -- nn nn np np  np nn nn -- np  np np nn np nn  np nn np np np  nn nn np nn nn  nn np np nn np  np nn nn nn np  nn np nn -- nn  -- nn nn nn np
  nn nn np nn nn  nn nn np np nn  nn nn np nn np  np np nn nn
S5_17656976 <nnxnp> {-0} (nn,np) ; 146
  nn nn nn nn nn  nn nn np np np  nn nn nn np nn  np np nn nn nn  nn nn np nn nn  np np nn -- nn  nn np np nn nn  np nn np np nn  nn nn np nn nn  np np np np nn
  np np np np nn  nn nn np nn np  nn np nn np np  nn np nn nn nn  np np np nn nn  nn np nn nn nn  np nn nn nn np  np nn np nn np  np np np np np  nn nn nn np nn
  np nn np nn np  np nn np np np  nn nn nn np np  np np nn nn nn  np np np np np  nn nn np np nn  nn np np nn np  np nn np nn np  nn np nn nn np  np nn nn nn np
  nn nn -- nn nn  nn nn np np nn  nn nn np nn np  np np nn nn
S5_18125337 <nnxnp> {-1} (nn,np) ; 147
  np np np np np  np np nn nn nn  np np np nn np  nn nn np np np  np np nn np np  nn nn np nn np  np nn nn np np  nn nn nn nn nn  np np nn np np  nn nn nn nn np
  nn nn nn nn np  np np nn np nn  np nn nn nn nn  -- nn np nn np  nn nn nn np np  np nn np np np  nn np np np nn  nn np nn np nn  nn nn nn nn nn  nn np np nn np
  nn np nn np nn  nn np nn nn nn  np np -- nn nn  nn nn np nn np  nn np nn nn nn  np np nn nn nn  np nn nn np nn  nn np nn -- nn  np nn np np nn  nn np np np nn
  np np nn np np  nn np nn nn np  np np nn np nn  nn nn np np
S5_25125449 <nnxnp> {-1} (nn,np) ; 148
  nn np np np nn  nn -- nn nn nn  np np np nn np  np nn np nn np  nn np nn np nn  np nn np -- np  np nn nn nn nn  nn np nn nn np  np np nn np np  nn nn nn nn np
  nn nn nn nn --  np np nn nn nn  nn nn nn nn nn  np nn np nn np  np nn nn np np  np nn nn np np  nn nn nn np nn  nn nn nn np nn  np nn nn np nn  nn nn nn nn nn
  nn np nn np nn  nn -- nn nn nn  np np np nn nn  nn nn nn nn np  nn np nn nn nn  np nn np nn np  -- nn nn np nn  nn np nn np nn  nn np np np nn  nn np np np nn
  np nn nn np np  np -- nn nn np  nn -- nn nn np  nn np np np
S5_31342783 <nnxnp> {-1} (nn,np) ; 149
  nn nn np np nn  nn np nn nn np  np nn np nn np  np nn np nn np  nn np nn np nn  np nn np nn np  np nn nn nn np  nn np np np np  nn np nn np np  nn nn nn nn --
  nn nn nn nn nn  nn np nn nn nn  np nn np nn np  nn nn np nn np  np nn nn nn np  np nn nn np np  nn nn nn np np  np nn nn nn nn  np nn nn np nn  nn nn np np np
  nn np np np nn  nn np nn nn nn  np nn np nn nn  nn nn nn nn np  nn np nn nn nn  nn np np nn nn  np nn nn np nn  nn np nn np nn  nn np -- np nn  nn np np np np
  np np nn np nn  np nn nn nn np  nn np np np np  nn np np np
S5_36383409 <nnxnp> {-0} (nn,np) ; 150
  np np nn nn np  np nn nn np nn  nn np nn nn nn  nn np nn np nn  np np np np np  nn np nn np np  nn np np nn np  nn nn nn nn np  np np np np nn  np nn nn np np
  nn nn np np np  np nn np nn np  nn np nn np nn  np np nn np np  nn np np np nn  nn nn np nn nn  np np np np nn  nn np np np np  np nn np nn np  np np nn nn np
  np nn nn nn nn  np nn np np np  nn np nn np np  np np np np np  np nn np nn np  np nn nn np np  nn np np nn nn  np nn nn nn np  np nn nn np np  np nn nn np nn
  nn np np nn np  nn np nn np nn  np nn np nn nn  np nn np nn
S5_376087 <nnxnp> {-0} (nn,np) ; 151
  nn np np nn nn  nn nn np nn np  nn np np nn np  np np np nn nn  nn nn np nn nn  np np np nn np  nn np nn nn nn  nn np nn np np  np nn nn np nn  nn np np nn nn
  nn nn np nn nn  np nn np nn np  nn np nn np np  nn np nn nn np  np nn nn nn np  nn nn nn nn np  nn nn nn nn nn  nn nn np np nn  np np np np np  nn np nn np np
  np nn np np np  np np np np np  np nn nn np nn  np np np nn nn  np np nn nn np  np nn np nn np  nn np np nn nn  np np nn nn np  nn nn nn np np  nn nn nn np np
  np np np np np  nn nn np np nn  np nn nn np nn  np np nn np
S5_4785950 <nnxnp> {-1} (nn,np) ; 152
  np nn nn -- np  np nn nn np nn  np nn nn np nn  nn nn np np np  np np nn -- np  nn nn nn -- nn  np nn np np np  np nn -- nn nn  nn np -- nn nn  np nn nn nn nn
  np np nn np --  nn np nn np nn  np nn np nn nn  np nn np np nn  nn np np np nn  np np np -- nn  nn np np np np  nn np nn nn nn  nn nn nn nn nn  np np np nn nn
  nn np nn nn nn  nn nn nn nn nn  nn np np nn nn  nn nn nn np np  nn nn np np nn  np np nn np np  np nn nn nn np  nn nn np np nn  np nn nn nn nn  np np np nn nn
  nn -- nn np nn  np np nn nn np  -- nn -- nn np  nn nn np np
S5_5578685 <nnxnp> {-1} (nn,np) ; 153
  np nn nn np np  np np nn -- nn  nn nn nn nn nn  nn nn np np np  np np nn np nn  nn nn nn -- nn  np nn -- np nn  np -- np nn nn  nn nn np nn np  np nn nn nn np
  np np nn np --  nn -- nn np nn  np nn np nn nn  np nn np np nn  nn np np np nn  np np np np nn  nn nn np np nn  nn np nn np np  nn nn nn nn nn  np np np nn nn
  nn np nn nn nn  nn nn nn nn nn  nn nn np nn nn  nn nn nn np np  nn nn np np nn  np np nn np np  np nn nn np np  nn nn np np nn  np nn np nn nn  nn np np nn nn
  nn nn nn np np  nn np nn nn np  -- nn nn -- np  nn nn np np
S5_600023 <nnxnp> {-1} (nn,np) ; 154
  np nn nn np np  np np nn np nn  np nn nn np nn  nn nn nn np np  np np nn np np  nn nn nn np nn  np nn np np np  np nn np nn nn  nn np np nn np  np nn nn np np
  np np nn np np  nn np nn np nn  np nn np nn nn  np nn np np nn  nn np np np nn  np np np np nn  np np np np np  np np nn nn np  nn nn nn nn nn  np nn np nn nn
  nn np nn nn nn  nn nn nn nn nn  nn np np nn np  nn nn nn np np  nn nn np np nn  nn np nn np nn  np nn nn np np  nn nn np np nn  np np np nn nn  np np np nn nn
  nn nn nn np nn  np np nn nn np  nn np np nn np  nn nn np np
S5_9652812 <nnxnp> {-0} (nn,np) ; 155
  nn nn np nn nn  nn nn np nn np  nn np np np np  np np nn nn nn  nn nn np nn np  np np np np np  nn np nn nn nn  np nn nn np np  -- nn nn np nn  np np np np nn
  np np np np nn  np nn np nn np  nn np nn np np  nn np nn nn np  np nn np nn np  nn nn nn nn np  np nn nn nn np  np nn np nn --  np np np np np  nn nn nn np np
  np nn np nn np  np nn np np np  np nn nn np np  np np nn np nn  nn nn np nn np  nn nn np nn nn  nn np np nn np  np np nn nn np  nn np nn np np  -- nn nn np --
  -- nn np nn nn  nn nn -- np nn  nn nn np nn --  np np nn nn
CH03a04_118 <lmxll> {1-} (ll,lm) ; 156
  ll ll ll ll ll  ll ll ll lm lm  ll lm lm ll lm  lm ll lm ll lm  lm lm ll ll ll  ll lm lm lm lm  lm lm ll lm lm  lm ll lm ll ll  ll lm lm lm --  ll lm lm ll ll
  ll ll ll ll ll  ll lm lm ll lm  lm ll lm ll lm  lm ll lm lm lm  ll ll lm lm lm  ll ll ll lm lm  lm lm lm ll lm  lm ll lm lm lm  ll lm lm ll lm  lm lm ll lm ll
  lm ll lm lm ll  ll ll lm ll ll  lm lm lm lm lm  ll lm lm lm ll  ll ll ll lm ll  lm lm lm lm lm  -- ll ll ll lm  ll lm ll lm --  lm lm ll ll lm  lm lm ll lm lm
  lm lm lm ll lm  ll ll ll ll lm  ll lm lm lm lm  ll ll lm ll
GD103(3) <lmxll> {1-} (ll,lm) ; 157
  lm ll ll ll ll  lm lm lm lm lm  ll lm lm ll lm  lm ll lm ll lm  lm lm ll ll ll  ll lm lm lm lm  lm ll ll lm lm  lm ll lm -- ll  ll lm lm lm lm  ll lm lm ll ll
  ll ll ll ll ll  ll lm lm ll ll  lm lm lm ll lm  lm ll ll lm lm  ll ll lm lm lm  ll ll ll lm lm  lm lm lm ll lm  lm ll lm lm lm  ll ll lm ll lm  lm lm ll lm ll
  lm ll lm lm ll  -- ll lm ll ll  lm ll lm lm ll  ll lm lm lm ll  ll ll ll lm ll  lm lm lm lm lm  ll ll lm ll lm  ll lm lm -- lm  lm lm ll ll ll  lm lm lm lm ll
  lm lm lm ll lm  lm ll ll ll lm  ll lm lm lm lm  ll ll lm ll
GD103(4) <lmxll> {0-} (ll,lm) ; 158
  ll lm lm lm lm  ll ll ll ll ll  lm ll ll lm ll  ll lm ll lm ll  ll ll lm ll lm  lm ll ll ll ll  ll lm lm ll ll  ll lm ll -- lm  lm ll ll ll ll  lm ll ll lm lm
  lm lm lm lm lm  lm ll ll lm lm  ll ll ll lm ll  ll lm lm ll ll  lm lm ll ll ll  lm lm lm ll ll  ll ll ll lm ll  ll lm ll ll ll  lm lm ll lm ll  ll ll lm ll lm
  ll lm ll ll lm  -- lm ll lm lm  ll lm ll ll lm  lm ll ll ll lm  lm lm lm ll lm  ll ll ll ll ll  lm lm ll lm ll  lm ll ll -- ll  ll ll lm lm lm  ll ll ll ll lm
  ll ll ll lm ll  ll lm lm lm ll  lm ll ll ll ll  lm lm ll lm
GD_SNP00867 <lmxll> {0-} (ll,lm) ; 159
  ll -- ll lm lm  ll ll ll lm ll  lm ll ll lm lm  ll ll ll lm ll  ll lm ll lm lm  ll ll lm lm lm  ll lm lm ll ll  ll lm -- lm --  lm ll ll ll ll  -- ll ll lm ll
  lm -- lm lm lm  lm ll ll -- lm  ll ll lm -- ll  ll lm -- ll ll  lm -- lm ll ll  lm lm lm lm ll  ll ll ll lm lm  ll lm -- lm ll  lm lm ll lm ll  ll ll lm lm lm
  ll lm ll ll lm  lm lm lm lm lm  ll lm lm ll lm  lm ll ll ll lm  lm lm lm ll lm  ll ll ll ll ll  ll lm lm -- ll  lm ll ll ll ll  ll ll ll ll lm  ll ll ll ll --
  ll ll lm ll ll  ll lm ll lm ll  -- ll ll ll ll  -- lm -- lm
GD_SNP01942 <lmxll> {1-} (ll,lm) ; 160
  lm ll lm lm lm  lm lm ll ll lm  ll ll lm ll ll  lm lm lm lm ll  lm ll lm ll ll  lm lm ll ll ll  lm ll ll lm ll  lm ll lm lm lm  -- lm lm lm lm  lm lm lm ll lm
  ll ll ll ll lm  ll lm ll lm ll  lm lm ll ll ll  lm ll ll lm lm  ll ll ll lm lm  ll lm ll ll lm  lm lm lm ll lm  ll lm ll ll lm  ll ll ll ll lm  ll lm ll ll lm
  lm ll lm lm ll  ll ll lm lm ll  lm ll ll ll lm  ll lm lm lm ll  ll ll ll ll ll  lm lm lm lm lm  lm ll ll ll lm  ll lm lm lm lm  lm ll lm lm ll  lm lm lm lm ll
  lm lm ll lm ll  lm ll lm lm lm  lm lm lm lm ll  -- ll -- lm
S5_10478982 <lmxll> {1-} (ll,lm) ; 161
  lm ll lm lm ll  lm lm ll ll lm  ll ll ll ll ll  lm lm lm lm ll  lm ll lm ll ll  lm lm ll ll ll  lm ll ll lm lm  lm ll lm lm --  lm -- lm lm lm  ll -- lm ll --
  ll ll ll ll ll  ll ll ll ll ll  lm lm ll ll lm  lm ll ll lm lm  ll ll ll lm lm  ll lm ll ll lm  lm lm lm ll lm  ll lm ll ll lm  ll ll ll ll lm  lm lm ll ll lm
  lm ll lm -- ll  ll ll lm lm ll  lm ll ll ll ll  ll lm -- lm ll  ll ll ll ll ll  lm lm lm lm lm  lm ll ll ll lm  ll lm lm lm lm  lm ll -- lm ll  lm lm lm lm ll
  lm lm ll lm ll  lm ll lm lm lm  lm lm lm -- ll  ll ll lm ll
S5_12370119 <lmxll> {1-} (ll,lm) ; 162
  lm ll lm ll ll  lm ll ll ll lm  ll ll lm ll ll  -- lm lm -- ll  lm ll lm ll ll  lm lm ll ll ll  ll ll ll lm lm  lm ll lm lm lm  lm lm lm -- lm  ll -- -- ll ll
  ll ll ll ll ll  ll lm ll ll ll  lm lm ll ll lm  -- ll ll lm lm  ll ll ll lm lm  ll lm ll ll lm  lm lm lm ll lm  ll lm ll ll ll  ll ll lm ll lm  lm lm ll ll ll
  lm ll lm lm ll  ll ll lm lm ll  lm ll ll ll ll  ll lm ll lm ll  ll ll ll lm ll  lm lm lm lm lm  lm ll ll ll lm  ll lm lm lm --  lm ll lm lm ll  lm lm lm ll ll
  ll lm ll lm lm  lm ll lm lm lm  lm lm lm ll ll  ll ll lm ll
S5_164902 <lmxll> {1-} (ll,lm) ; 163
  lm ll lm lm lm  ll lm ll ll lm  ll ll lm ll ll  lm lm lm ll ll  lm ll lm lm ll  lm lm ll lm ll  -- ll lm lm ll  lm ll ll lm lm  ll lm lm lm --  lm ll lm ll lm
  ll lm ll ll lm  ll -- ll lm lm  -- -- ll lm ll  lm lm ll ll lm  lm ll ll ll lm  ll ll ll ll lm  ll lm lm ll lm  ll lm ll ll lm  ll ll ll ll lm  ll -- ll ll lm
  lm ll ll ll lm  lm ll ll lm ll  lm ll ll -- ll  ll lm lm lm lm  ll ll ll ll ll  ll lm lm ll ll  lm ll ll lm ll  lm lm ll lm ll  lm ll lm lm ll  -- lm lm -- ll
  lm lm ll lm ll  ll ll lm lm lm  lm lm lm ll ll  lm lm ll lm
S5_18426566 <lmxll> {1-} (ll,lm) ; 164
  lm ll lm ll ll  lm lm lm ll lm  ll lm lm ll ll  lm lm lm lm ll  lm ll lm ll ll  lm lm ll ll ll  lm ll ll lm lm  lm ll -- lm ll  ll lm ll lm lm  ll ll lm ll lm
  ll ll ll ll ll  ll lm ll ll ll  -- lm ll ll lm  lm ll ll lm lm  ll ll ll -- lm  ll ll ll ll lm  lm lm lm ll lm  lm ll ll ll lm  ll ll lm ll lm  lm ll ll ll ll
  lm ll lm lm ll  ll ll -- ll ll  lm ll ll ll ll  ll lm lm lm ll  ll ll ll lm ll  lm lm lm -- lm  lm ll ll ll lm  ll lm lm lm --  lm lm lm lm ll  lm lm lm lm ll
  lm lm ll lm lm  lm ll lm ll --  lm lm lm ll lm  ll ll lm ll
S5_19612289 <lmxll> {1-} (ll,lm) ; 165
  lm ll ll ll ll  -- lm lm ll lm  ll lm lm ll ll  lm lm lm ll lm  lm ll lm ll ll  lm lm ll ll ll  lm ll ll lm lm  lm ll lm ll ll  ll -- ll lm --  ll lm lm ll lm
  ll ll ll ll ll  ll lm lm -- ll  ll lm ll ll lm  lm ll ll lm lm  ll ll ll lm lm  ll ll ll ll lm  lm lm lm ll lm  lm ll ll ll lm  ll ll lm ll lm  lm ll ll ll ll
  lm ll lm -- ll  ll ll -- ll ll  lm ll ll ll ll  ll lm lm lm ll  ll ll ll lm ll  ll lm lm lm lm  lm ll ll ll lm  ll lm lm lm lm  lm lm lm lm ll  lm lm lm lm ll
  lm lm ll lm lm  lm ll lm ll lm  lm lm ll -- lm  ll ll lm ll
S5_21449608 <lmxll> {1-} (ll,lm) ; 166
  lm ll lm ll ll  lm lm lm ll lm  ll lm lm ll ll  lm lm lm ll lm  lm lm lm ll ll  lm lm ll lm ll  lm ll ll lm lm  -- ll -- ll ll  ll lm lm lm lm  ll lm lm ll lm
  ll ll ll ll ll  ll ll lm ll ll  lm lm ll ll lm  lm ll ll lm lm  ll ll ll lm lm  ll ll ll lm lm  lm lm lm ll lm  lm ll lm ll lm  ll ll ll ll lm  lm ll ll lm ll
  lm ll lm lm ll  ll ll lm ll ll  lm ll ll lm ll  ll lm lm lm ll  ll ll ll lm ll  lm lm lm lm lm  lm ll ll ll lm  ll lm lm lm lm  ll lm lm ll ll  lm lm lm lm ll
  lm lm ll ll lm  lm ll lm ll lm  lm lm ll ll lm  ll ll lm ll
S5_25123816 <lmxll> {0-} (ll,lm) ; 167
  ll lm lm lm lm  ll ll ll lm ll  lm ll ll ll lm  ll lm ll lm ll  ll ll lm lm lm  lm ll ll ll ll  ll lm lm ll ll  ll lm ll lm lm  lm ll ll ll ll  lm ll ll lm ll
  lm lm lm lm lm  lm ll ll lm lm  ll ll lm lm ll  ll lm lm ll ll  lm lm lm ll ll  lm lm lm ll ll  ll ll ll lm ll  ll lm ll ll ll  lm lm ll lm ll  ll ll lm ll lm
  ll lm ll -- lm  lm lm ll lm lm  ll lm lm ll lm  lm ll ll ll lm  lm lm lm ll ll  ll ll ll ll ll  ll lm lm lm ll  lm ll ll ll ll  ll ll ll lm lm  ll ll ll ll lm
  ll ll lm lm ll  ll lm lm lm ll  -- ll ll ll ll  lm lm ll lm
S5_32876861 <lmxll> {1-} (ll,lm) ; 168
  lm ll ll ll ll  -- -- lm lm lm  ll lm lm ll lm  lm ll lm ll lm  lm lm ll ll ll  ll lm lm lm lm  lm lm ll lm lm  lm ll lm -- ll  ll lm lm lm lm  ll lm lm ll ll
  ll ll ll ll ll  ll lm lm ll ll  -- ll lm ll lm  lm ll ll lm lm  ll ll lm lm --  ll ll ll lm lm  lm lm lm ll lm  lm ll lm lm lm  ll ll lm ll lm  lm ll ll lm ll
  lm ll lm ll ll  ll ll -- ll ll  lm lm lm ll lm  ll lm lm lm ll  ll ll ll lm ll  lm lm lm lm lm  ll ll ll ll lm  ll lm ll -- ll  lm lm lm ll ll  lm ll ll -- ll
  lm ll lm ll lm  lm ll ll ll lm  ll lm ll -- lm  ll ll lm ll
S5_33520964 <lmxll> {1-} (ll,lm) ; 169
  lm ll ll ll ll  lm ll lm lm lm  ll lm lm ll lm  lm ll lm ll lm  lm lm ll ll ll  ll lm lm lm lm  lm lm ll lm lm  lm ll lm ll ll  ll lm lm lm lm  ll lm lm ll ll
  ll ll ll ll ll  ll lm ll ll ll  -- ll lm ll lm  lm ll ll lm lm  ll ll lm lm --  ll ll ll lm lm  lm lm lm ll lm  lm ll lm lm ll  ll ll -- ll lm  -- lm ll -- ll
  lm ll lm ll ll  -- ll lm ll ll  -- -- lm ll lm  ll lm lm lm ll  ll ll ll lm ll  lm lm lm lm lm  ll ll ll ll lm  ll lm ll lm lm  lm lm lm ll ll  lm ll ll lm ll
  ll lm lm ll lm  lm ll ll ll lm  ll ll -- ll lm  ll ll lm ll
S5_34372210 <lmxll> {1-} (ll,lm) ; 170
  ll ll ll ll ll  ll ll ll lm ll  ll lm lm ll lm  lm ll lm ll lm  lm lm ll ll ll  ll lm lm lm lm  lm -- ll lm lm  lm ll lm ll ll  ll lm lm lm --  ll lm lm ll ll
  ll ll ll ll ll  ll lm lm ll lm  lm ll lm ll --  -- ll lm lm lm  ll ll lm lm lm  ll ll ll lm lm  lm lm lm ll lm  lm ll lm lm lm  ll lm -- ll lm  ll lm -- lm ll
  lm ll lm -- ll  ll ll lm ll ll  ll ll -- lm lm  ll lm lm lm ll  ll ll ll lm ll  lm lm lm lm lm  ll ll ll ll lm  ll lm ll lm lm  -- lm ll ll lm  -- ll ll lm ll
  ll lm lm ll lm  ll ll ll ll lm  ll lm lm lm lm  ll ll lm ll
S5_5461781 <lmxll> {1-} (ll,lm) ; 171
  lm ll lm lm lm  lm ll ll ll lm  ll ll lm ll ll  lm lm lm lm ll  lm ll lm ll ll  lm lm ll ll ll  lm ll ll lm ll  lm ll lm lm --  lm lm lm lm lm  ll ll lm ll --
  ll lm ll ll lm  ll lm ll lm lm  lm lm ll ll ll  lm lm ll lm lm  lm ll ll lm lm  ll lm ll ll lm  lm lm lm ll lm  ll lm ll ll lm  ll ll ll ll lm  ll lm ll ll lm
  lm ll lm lm lm  lm ll ll lm ll  lm ll ll ll ll  ll lm lm lm lm  ll ll ll ll ll  ll lm lm ll ll  lm ll ll ll lm  lm lm lm lm ll  lm ll lm lm ll  lm lm lm lm ll
  lm lm ll lm ll  lm ll lm lm lm  lm ll lm -- ll  ll ll ll lm
S5_575984 <lmxll> {1-} (ll,lm) ; 172
  lm ll lm lm lm  lm lm ll ll lm  ll ll lm ll ll  lm lm lm lm ll  lm ll -- lm ll  lm lm ll lm ll  lm ll lm lm ll  lm ll ll lm lm  lm lm lm lm lm  lm lm ll ll lm
  ll -- ll ll lm  ll lm ll lm lm  lm lm ll lm ll  ll lm ll ll lm  lm ll ll ll lm  ll lm ll ll lm  ll lm lm ll lm  ll lm ll ll lm  ll ll ll ll lm  ll lm ll ll lm
  lm ll ll ll lm  lm ll ll lm ll  lm ll ll ll ll  ll lm lm lm lm  ll ll ll ll ll  ll lm lm ll ll  ll ll ll lm ll  lm lm ll lm ll  lm ll lm lm ll  lm lm lm lm ll
  lm lm ll lm ll  lm ll lm lm lm  lm lm ll lm ll  lm lm ll lm
S5_8676070 <lmxll> {1-} (ll,lm) ; 173
  lm ll lm lm lm  lm lm ll ll lm  ll ll lm ll ll  lm lm lm lm ll  lm ll lm ll ll  lm ll ll ll ll  lm ll ll lm ll  lm ll lm lm lm  lm lm lm lm lm  ll lm lm ll lm
  ll ll ll ll lm  ll lm ll lm ll  ll lm ll ll ll  lm ll ll lm lm  ll ll ll lm lm  ll lm ll ll lm  lm lm lm ll lm  ll lm ll ll lm  ll ll ll ll lm  ll lm ll ll lm
  lm ll lm lm ll  ll ll lm lm ll  lm ll ll ll ll  ll lm lm lm ll  ll ll ll ll ll  lm lm lm lm lm  lm ll ll ll lm  ll lm lm lm ll  lm ll lm lm ll  lm lm lm lm ll
  lm lm ll lm ll  lm ll lm lm lm  lm lm lm lm ll  ll ll lm lm
S5_9716415 <lmxll> {0-} (ll,lm) ; 174
  ll lm ll ll ll  ll ll lm lm ll  lm lm ll lm lm  ll ll ll ll lm  ll lm ll lm lm  ll ll lm lm lm  ll -- lm ll ll  ll -- ll ll ll  ll ll ll ll ll  lm ll ll lm ll
  lm lm lm lm lm  lm ll lm ll lm  ll ll lm lm lm  ll lm lm ll ll  lm lm lm ll ll  lm ll lm lm ll  ll ll ll lm ll  lm ll lm -- ll  lm lm lm lm ll  lm ll lm lm ll
  ll lm ll ll lm  lm lm ll ll lm  ll lm lm lm lm  lm ll ll ll lm  lm lm lm lm lm  ll ll ll ll ll  ll lm ll lm ll  lm ll ll ll lm  ll lm ll ll lm  ll ll ll ll lm
  ll ll lm ll lm  ll lm ll ll ll  ll ll ll ll lm  lm lm ll lm
CH03d07 <abxcd> {11} (ac,ad,bc,bd) ; 175
  ad bd -- bc ac  ac ac ac ad bd  -- ac -- bd ac  ac ac bd ad ac  bc ad ad ac ac  bc ac bc -- bd  -- ac ac bc bc  ac ac ad ad ac  -- bd -- ac --  ad ac bc -- bc
  -- bd -- ad --  bd ac ac -- bc  -- ad -- ad --  bc -- bd -- bc  -- bc ad ad ad  ad bc ad -- ac  ad bd ac bd ad  bc bc bc -- ac  -- ac bd bc --  ad -- bd -- bd
  -- bd bd ad --  ad -- ad -- ac  bc bc -- ac --  ad -- ac -- ad  -- bd ad -- bc  -- ad -- bc --  ac -- ad -- bc  -- bc -- bd --  bc -- ac -- bc  -- bd -- bd --
  ac -- -- ad --  bd -- -- bc --  ad -- ad -- bc  -- ad -- ac
CH03c01 <nnxnp> {-0} (nn,np) ; 176
  nn nn nn np nn  nn nn np nn np  nn nn nn np np  np np np nn np  nn nn np np nn  np np nn np nn  nn nn np np nn  np nn nn np np  np nn nn np nn  -- -- np np nn
  np np nn np nn  np nn nn np np  nn nn np nn nn  nn np np nn nn  nn nn nn nn np  nn nn nn np nn  np np nn nn nn  nn np np nn np  nn nn np np np  np np np nn nn
  np nn nn nn nn  np nn np np nn  np nn np np np  np np np -- --  np -- nn nn np  np nn nn nn nn  nn nn np nn np  nn nn np nn np  np np nn np np  np np np -- --
  -- -- -- -- --  nn nn -- np np  nn np nn np nn  -- nn nn np
CH05a05 <nnxnp> {-1} (nn,np) ; 177
  np np np nn np  np np nn np nn  np np np nn nn  nn nn nn np nn  np np nn nn np  nn nn np nn np  np np nn nn np  nn np np nn nn  nn np np nn np  nn np nn nn np
  nn nn np nn np  nn np np nn nn  np np nn np np  np nn nn np np  np np np np nn  np np np nn np  nn nn np np np  np nn nn np nn  np np nn nn nn  nn nn nn np np
  nn np np np np  nn np nn nn np  nn np nn nn nn  nn nn nn nn nn  nn nn np np nn  nn np np np np  np np nn np nn  np np nn np nn  nn nn np nn nn  nn nn nn np np
  nn np nn np np  np np nn nn nn  np nn np nn np  np np np nn
CN445290_227 <nnxnp> {-0} (nn,np) ; 178
  nn nn nn np nn  np -- np nn nn  nn nn nn np --  np np np nn np  nn nn nn np np  np np nn np nn  nn nn np np nn  np nn nn np np  np nn nn np nn  np nn np np nn
  nn np nn nn nn  np -- nn np np  nn nn nn nn nn  nn nn np nn nn  -- nn nn nn np  nn nn nn np nn  nn nn nn nn nn  np np np np np  nn np np np np  nn np np nn nn
  np nn nn nn nn  nn nn np np nn  np nn np np np  np np np -- np  np np nn nn np  np nn np nn nn  nn nn np nn --  nn nn np nn np  np np nn np np  nn np np nn --
  np np np nn nn  nn nn np np np  np np nn np nn  nn nn nn np
CN445290_233 <nnxnp> {-1} (nn,np) ; 179
  np np np nn np  nn -- nn np np  np np np nn --  nn nn nn np nn  np np np nn nn  nn nn np nn np  np np nn nn np  nn np np nn nn  nn np np nn np  nn np nn nn np
  np nn np np np  nn -- np nn nn  np np np np np  np np nn np np  -- np np np nn  np np np nn np  np np np np np  nn nn nn nn nn  np nn nn nn nn  np nn nn np np
  nn np np np np  np np nn nn np  nn np nn nn nn  nn nn nn -- nn  nn nn np np nn  nn np nn np np  np np nn np --  np np nn np nn  nn nn np nn nn  np nn nn np --
  nn nn nn np np  np np nn nn nn  nn nn np nn np  np np np nn
GD_SNP01574 <nnxnp> {-0} (nn,np) ; 180
  nn nn nn np nn  nn nn np nn np  nn nn nn np np  np np np nn np  nn nn np np nn  nn np nn np nn  nn nn np np nn  np nn nn np np  -- np nn np nn  np nn np np nn
  np np nn np nn  np nn nn np np  nn nn np -- nn  nn np np nn nn  nn -- nn nn np  nn nn -- np nn  np np nn nn --  nn -- np np np  nn -- np np np  np np np nn nn
  np nn nn nn nn  np nn np np nn  np nn np np --  np np np np np  np np nn nn np  np nn nn nn nn  nn nn nn nn np  nn nn np nn nn  np np np np np  np np np -- nn
  -- nn np nn nn  nn nn np np np  nn np nn np nn  -- nn -- np
S6_19787309 <nnxnp> {-1} (nn,np) ; 181
  nn np np np nn  nn nn nn np np  np nn np nn nn  nn nn np np nn  np np np nn nn  nn nn np -- np  np -- nn nn nn  nn -- np np nn  nn -- nn -- --  np nn nn np nn
  np np np np np  nn nn np np nn  np np np np np  nn np np nn nn  np np np np nn  np nn np nn nn  np np nn np np  nn nn nn nn nn  np nn np nn nn  nn nn np nn np
  nn np nn np np  nn np nn nn np  nn np nn np nn  nn nn nn nn nn  nn np np np nn  nn np nn -- nn  nn nn nn np nn  np nn nn np nn  nn np np nn --  np nn nn np np
  nn -- np np np  np np nn nn np  nn -- np nn nn  np np np nn
S6_24617245 <nnxnp> {-0} (nn,np) ; 182
  nn nn nn np np  np np np nn nn  nn nn nn np np  np np np nn np  nn nn nn np nn  np np nn np nn  nn nn np np nn  np nn nn np np  np nn nn np nn  np nn np np nn
  nn np nn nn nn  np nn nn np np  nn nn nn nn nn  nn nn np nn nn  nn nn nn nn np  nn nn nn np nn  nn nn nn nn nn  np np np np np  nn np np np np  nn np np nn nn
  np nn nn nn nn  nn nn np np nn  np nn np nn np  np np np np np  np np nn nn np  np nn np nn np  np np np nn np  nn nn np nn np  np np np np np  nn np np nn nn
  np np np np nn  nn nn np np np  np np nn np nn  nn nn nn np
S6_2549800 <nnxnp> {-0} (nn,np) ; 183
  nn nn nn nn np  np np nn np nn  nn np np nn nn  nn np nn nn nn  np np nn np --  np np np nn nn  nn np nn np np  -- np nn nn np  nn nn np np np  nn np nn nn np
  nn nn np nn np  nn nn nn nn np  np nn nn np nn  -- nn nn np np  nn np nn nn nn  nn np np -- np  nn nn np nn np  np np np nn nn  nn np np np np  nn nn nn np nn
  np nn nn nn np  nn nn nn np np  np np nn np nn  nn np -- np nn  np nn nn np np  np np nn np nn  np np np nn np  np np np nn nn  nn nn nn np np  np np np nn nn
  nn nn nn nn np  nn nn np np --  nn np nn -- np  np nn nn --
S6_26288498 <nnxnp> {-0} (nn,np) ; 184
  nn nn nn np nn  np np np nn nn  nn nn nn np np  np np np nn np  nn nn nn np np  np np nn nn nn  nn nn np np nn  np -- nn np np  np nn nn np nn  np nn np np nn
  np np nn nn nn  nn nn nn -- np  nn nn nn nn nn  nn nn np nn nn  nn nn nn nn np  nn nn nn np nn  nn nn nn nn nn  np np nn np np  nn np np np np  nn np np nn nn
  np nn nn nn nn  -- nn np np nn  np nn np nn np  np np np np np  np np nn nn np  np nn np nn nn  nn nn nn nn np  nn nn np nn np  np np np np np  nn nn np nn nn
  -- np np nn nn  nn nn np np np  np -- nn -- nn  nn nn nn np
S6_27314203 <nnxnp> {-0} (nn,np) ; 185
  nn nn nn np nn  np np np nn nn  nn nn nn np np  np np np nn np  nn nn nn np np  np np nn np nn  nn nn np np nn  np nn nn np np  np nn nn nn nn  np nn np np nn
  np np nn np nn  np nn nn np np  nn nn np nn nn  nn nn -- nn nn  nn nn nn nn np  nn nn nn np nn  nn nn nn nn nn  np np np np np  nn nn np np np  nn np np nn nn
  np nn nn nn nn  np nn np np nn  np nn np nn np  np np -- np np  np np nn nn np  np nn np nn nn  nn nn nn nn np  nn nn np nn --  np np np -- np  nn np np nn nn
  np np np nn nn  nn nn np np np  np np nn nn nn  nn nn nn np
S6_28828907 <nnxnp> {-1} (nn,np) ; 186
  np np np nn np  np nn nn np nn  np np np nn nn  nn nn nn np nn  np np nn nn np  nn nn np nn np  np nn nn nn np  nn np nn nn nn  nn np -- nn np  nn np nn nn np
  nn nn np nn --  nn nn np nn nn  np np nn np --  -- nn nn np np  np np np np nn  np np np nn np  nn nn np np np  np nn nn nn nn  np np nn nn nn  nn nn nn np np
  nn np np np --  nn np nn nn np  nn np nn np nn  nn nn nn nn nn  nn nn np np nn  nn np np np np  np np np np nn  np np nn np nn  nn nn nn nn nn  nn nn nn np np
  nn np nn np np  np np nn nn nn  np -- nn -- np  np np np nn
S6_4554933 <nnxnp> {-0} (nn,np) ; 187
  nn nn nn nn np  np np np np nn  nn np np nn np  np np nn nn nn  np np nn np nn  np np np nn nn  nn np np np np  np np nn nn np  np nn np np np  nn np np nn np
  nn nn np nn nn  nn nn np np np  np nn nn np nn  nn nn nn np np  nn np nn nn nn  nn np np -- np  nn nn np nn np  np np np nn nn  nn np nn np np  nn nn nn np nn
  np nn nn nn nn  nn nn nn np np  np np nn np nn  nn np np np nn  np nn nn np np  np np nn np nn  np np np nn np  np np np nn nn  np nn nn np np  np np np nn nn
  np nn nn nn np  nn nn np np np  nn np nn np np  np nn nn np
S6_5366937 <nnxnp> {-0} (nn,np) ; 188
  nn nn nn np np  np np np np nn  nn np np nn np  np np nn nn nn  np nn nn np np  np np np nn nn  nn np np np np  np np nn nn np  np nn np np np  nn np np nn np
  nn nn np nn nn  nn nn np np np  np nn nn np nn  np nn nn np np  nn np nn nn nn  nn np nn np np  nn nn np nn nn  np np np nn nn  nn np nn np np  nn np nn np nn
  np nn nn nn np  nn nn nn np np  np np np np nn  nn np np np nn  np nn nn np np  np nn nn np nn  np np np nn np  np np np nn nn  np nn nn np np  np np np nn nn
  np nn nn nn np  nn nn np np np  nn np nn np np  np nn nn np
S6_6672646 <nnxnp> {-0} (nn,np) ; 189
  nn nn nn np np  np np np np nn  nn np np nn np  np np nn nn nn  np nn nn np np  np np np nn nn  nn nn np np np  np -- nn nn np  np nn np np np  nn np -- nn np
  nn nn np nn nn  nn np np np np  np nn nn np nn  np nn nn np np  nn np nn nn nn  nn np nn np np  nn nn np nn nn  np np np np np  nn np nn np np  nn np nn np nn
  np nn nn nn nn  nn nn nn -- np  np np np np nn  nn np np np nn  np nn nn np np  -- nn nn np nn  np np np nn np  np np nn nn nn  np nn nn np np  np np np nn nn
  np nn nn nn np  nn nn np np nn  nn np nn np np  np nn nn np
S6_7133911 <nnxnp> {-0} (nn,np) ; 190
  nn nn nn np np  np np np nn nn  nn np np nn np  np np nn nn np  np nn nn np np  np np np nn nn  nn nn nn np np  np nn nn nn np  np nn np np np  nn np nn nn np
  nn nn np nn nn  nn np np nn np  np nn nn nn nn  np nn nn np np  nn np nn nn nn  nn np nn np np  nn nn np nn nn  np np np np np  nn np nn np np  nn np nn np nn
  np nn nn nn nn  nn nn nn np np  np -- np np nn  nn np np np nn  np nn nn nn np  np nn np np np  np np np nn np  np np nn nn nn  np nn nn np np  np np np nn nn
  np nn nn nn np  nn nn np np nn  nn np nn -- np  np nn nn np
S6_9381077 <nnxnp> {-1} (nn,np) ; 191
  nn np np nn nn  nn nn nn np np  np nn nn np nn  nn nn np np nn  nn np np nn nn  nn nn nn nn np  np nn nn nn nn  nn nn np np nn  nn np nn nn nn  np nn nn np nn
  np np np np np  np nn nn np nn  nn np np np np  nn np np nn nn  np nn np np np  np nn np nn nn  np np nn np np  nn nn nn nn nn  np nn np nn nn  np nn np nn np
  nn np np np np  np np np nn nn  nn nn nn nn np  np nn nn nn np  nn np np np nn  nn np nn nn nn  nn nn nn np nn  nn nn np np np  nn np np nn nn  np nn nn np np
  nn np np np nn  np np nn nn np  nn nn np nn nn  np np np nn
SNP_257956 <nnxnp> {-1} (nn,np) ; 192
  np np np nn np  nn nn nn np np  np -- np nn nn  nn nn nn np nn  np np np nn nn  nn nn np nn np  np np nn nn np  nn np np nn nn  nn np np nn np  nn np nn -- np
  np nn np np np  nn np np nn nn  np np np np np  np np nn np np  np np np np nn  np np np nn np  np np np np np  nn nn nn nn nn  np nn nn nn np  np nn nn np np
  nn np np np np  np np nn nn np  nn np nn nn nn  nn nn nn nn nn  nn -- np np nn  nn np nn np nn  nn np nn np nn  np np nn np nn  nn nn nn nn nn  np nn nn np np
  nn nn nn nn np  np np nn nn nn  nn nn np nn np  np np np nn
CH03d12 <lmxll> {1-} (ll,lm) ; 193
  ll lm ll lm ll  ll ll ll ll ll  ll ll ll lm lm  ll ll lm ll ll  lm ll ll lm lm  ll ll lm lm lm  ll ll ll lm lm  ll ll ll ll ll  lm lm ll lm lm  ll ll lm ll lm
  lm lm lm lm ll  ll ll ll ll ll  lm ll lm ll lm  lm lm lm ll lm  lm lm lm ll ll  lm lm lm lm ll  ll lm ll lm ll  lm lm ll lm ll  lm lm lm lm lm  lm ll lm ll lm
  ll lm lm ll ll  ll lm lm lm ll  lm ll ll ll lm  ll lm ll lm ll  lm lm ll lm ll  ll ll ll ll ll  ll lm ll lm lm  lm ll ll lm ll  lm ll ll ll lm  lm lm ll lm lm
  ll lm -- ll ll  lm ll lm lm ll  ll ll lm lm ll  lm ll lm ll
GD_SNP00967 <lmxll> {0-} (ll,lm) ; 194
  lm ll lm ll lm  -- lm lm lm ll  ll lm ll ll lm  lm lm ll lm lm  ll lm lm lm lm  ll lm ll ll ll  lm lm lm ll ll  lm lm lm lm lm  ll ll lm lm ll  lm lm ll lm ll
  ll ll ll lm ll  ll lm lm lm ll  ll lm ll lm ll  ll ll ll lm ll  lm ll lm lm lm  lm ll lm ll lm  lm ll lm ll lm  ll ll ll ll lm  ll lm ll ll ll  lm lm lm lm ll
  lm ll ll lm lm  lm lm lm ll lm  ll ll ll lm ll  lm ll lm ll lm  ll ll lm ll ll  lm lm lm ll lm  lm ll lm ll ll  ll ll lm ll ll  ll lm lm lm ll  lm ll lm ll lm
  lm ll lm lm lm  ll lm ll ll lm  lm lm lm ll ll  -- lm -- lm
GD_SNP01502 <lmxll> {0-} (ll,lm) ; 195
  lm ll lm ll lm  lm lm lm lm lm  lm lm lm ll ll  lm lm ll lm lm  ll lm lm ll ll  ll lm ll ll ll  lm lm lm ll ll  lm lm lm lm lm  -- lm lm ll ll  lm lm ll lm ll
  ll ll ll ll lm  lm lm lm lm lm  ll lm ll ll ll  ll ll ll lm ll  lm ll ll lm lm  ll ll ll ll lm  lm ll lm ll --  ll ll lm ll lm  ll ll ll ll lm  ll lm ll lm ll
  lm ll ll ll lm  lm ll lm ll lm  ll lm lm lm --  lm ll lm ll lm  ll ll ll ll lm  lm ll lm lm lm  lm ll ll ll ll  ll lm lm ll ll  ll lm lm lm ll  ll ll lm ll ll
  lm ll lm lm lm  ll lm lm ll lm  lm lm ll ll lm  -- lm -- lm
GD_SNP01831 <lmxll> {0-} (ll,lm) ; 196
  lm ll lm ll lm  -- lm lm lm lm  ll lm lm ll ll  lm lm ll lm lm  ll lm lm ll ll  ll lm ll ll ll  lm lm lm ll ll  lm lm lm lm lm  -- ll lm ll ll  lm lm ll lm ll
  ll ll ll lm lm  lm lm lm lm lm  ll lm ll lm ll  ll ll ll lm ll  ll ll lm lm lm  lm ll lm ll lm  lm ll lm ll lm  ll ll ll ll lm  ll ll ll ll ll  ll lm ll lm ll
  lm ll ll lm lm  lm ll lm ll lm  ll ll ll lm ll  lm ll lm ll lm  ll ll lm ll ll  lm lm lm lm lm  lm ll lm ll ll  ll lm lm ll ll  ll lm lm lm ll  lm ll lm -- ll
  lm ll lm lm lm  ll lm ll ll lm  lm lm lm ll ll  -- lm -- lm
Hi01d05_227 <lmxll> {0-} (ll,lm) ; 197
  lm ll lm ll lm  lm lm lm lm lm  ll lm lm ll ll  lm lm ll lm lm  ll lm lm ll lm  ll lm ll ll ll  lm lm lm ll --  -- lm lm lm lm  ll ll lm -- ll  lm lm -- -- ll
  ll ll ll lm ll  ll -- lm lm ll  ll lm ll lm --  ll ll ll lm ll  ll ll -- lm lm  lm -- lm ll lm  lm ll lm ll lm  ll ll ll ll --  ll ll ll ll --  -- lm ll lm ll
  lm -- ll -- --  lm lm ll ll --  ll -- -- lm ll  lm ll lm ll lm  ll ll -- -- ll  lm lm lm lm lm  lm ll lm ll --  ll -- lm -- lm  ll lm lm lm --  lm ll -- ll lm
  lm ll lm lm lm  ll lm ll ll lm  lm lm lm ll ll  ll lm ll lm
Hi01d05_248 <lmxll> {1-} (ll,lm) ; 198
  ll lm ll lm ll  ll ll ll ll ll  lm ll ll lm lm  ll ll lm ll ll  lm ll ll lm ll  lm ll lm lm lm  ll ll ll lm --  -- ll ll ll ll  lm lm ll -- lm  ll ll -- -- lm
  lm lm lm ll lm  lm -- ll ll lm  lm ll lm ll --  lm lm lm ll lm  lm lm -- ll ll  ll -- ll lm ll  ll lm ll lm ll  lm lm lm lm --  lm lm lm lm --  -- ll lm ll lm
  ll -- lm -- --  ll ll lm lm --  lm -- -- ll lm  ll ll ll lm ll  ll lm -- -- lm  ll ll ll ll ll  ll lm ll lm --  lm -- ll -- ll  lm ll ll ll lm  ll lm -- lm ll
  ll lm ll ll ll  lm ll lm lm ll  ll ll ll lm lm  lm ll lm ll
Hi08g03 <lmxll> {0-} (ll,lm) ; 199
  lm ll lm ll lm  lm lm lm lm ll  ll ll lm ll lm  lm lm ll lm lm  ll lm lm lm lm  ll lm ll -- ll  lm lm lm ll ll  lm lm lm lm lm  ll ll lm lm ll  lm lm ll lm ll
  ll ll ll lm ll  ll lm lm lm ll  ll lm ll lm ll  ll ll ll lm ll  lm ll lm lm lm  lm ll lm ll lm  lm lm lm ll ll  ll ll ll ll lm  ll lm ll ll ll  lm lm ll lm ll
  lm ll ll lm lm  lm lm lm ll lm  ll ll ll lm ll  -- ll lm -- lm  ll ll lm ll ll  lm lm lm ll lm  lm ll lm ll ll  ll ll lm -- ll  ll lm lm lm ll  lm ll lm lm lm
  lm ll -- lm lm  ll lm ll ll ll  lm lm lm ll ll  ll lm lm lm
S6_1061788 <lmxll> {0-} (ll,lm) ; 200
  lm lm lm ll lm  lm lm ll lm ll  ll lm ll ll lm  lm lm ll lm lm  ll lm lm lm lm  ll lm ll lm ll  lm lm -- ll lm  -- -- ll ll lm  ll ll -- ll ll  lm lm ll lm lm
  ll ll ll lm ll  ll lm lm ll ll  ll lm ll lm lm  ll lm ll lm ll  lm ll lm lm lm  lm ll lm ll lm  lm ll lm ll ll  lm ll ll -- lm  ll lm ll ll ll  lm lm ll lm ll
  ll ll ll lm lm  lm lm lm ll lm  ll ll ll -- ll  lm ll lm ll lm  ll ll lm ll ll  ll lm ll ll ll  -- lm lm ll lm  ll ll lm ll ll  ll lm lm lm ll  lm lm lm lm lm
  ll ll lm lm lm  ll lm ll ll ll  lm ll -- ll ll  lm lm lm lm
S6_10949549 <lmxll> {0-} (ll,lm) ; 201
  lm ll lm ll lm  -- ll lm lm ll  ll lm lm ll lm  lm lm ll lm lm  ll lm ll lm lm  ll lm ll ll ll  ll lm lm ll ll  -- lm lm lm lm  ll ll ll lm ll  lm lm ll lm ll
  ll ll ll lm ll  ll lm lm -- ll  ll lm ll lm ll  ll ll ll lm ll  lm ll lm ll lm  lm ll lm ll lm  lm ll lm ll lm  ll ll ll ll lm  ll lm ll ll ll  lm lm ll lm ll
  lm ll ll lm lm  -- lm lm ll lm  ll ll ll lm ll  lm ll lm ll lm  ll ll -- ll ll  lm lm lm ll lm  -- lm lm ll ll  ll ll lm ll lm  ll lm lm lm ll  lm lm lm ll lm
  lm ll lm lm lm  ll lm ll ll lm  lm lm -- ll ll  ll lm ll lm
S6_12107250 <lmxll> {0-} (ll,lm) ; 202
  lm ll lm ll lm  -- lm lm lm ll  ll lm lm ll lm  lm lm ll lm lm  ll lm lm lm lm  ll lm ll ll ll  lm lm lm ll ll  lm lm -- lm lm  ll ll lm -- ll  lm lm ll lm ll
  ll ll ll lm ll  ll lm lm lm ll  ll lm ll lm ll  ll ll ll lm ll  lm ll lm lm lm  lm ll lm ll lm  lm ll lm ll lm  ll ll ll ll lm  ll lm ll ll ll  lm ll ll lm ll
  lm ll ll lm lm  lm lm lm ll lm  ll ll ll lm ll  lm ll lm ll lm  ll ll lm ll ll  lm lm lm ll lm  ll lm lm ll ll  ll ll lm ll lm  ll lm lm lm ll  lm lm lm ll lm
  lm ll lm lm lm  ll lm ll ll lm  lm lm ll ll ll  ll lm ll ll
S6_18561420 <lmxll> {0-} (ll,lm) ; 203
  lm ll lm ll lm  lm lm lm lm lm  ll lm lm ll ll  ll lm ll lm lm  ll lm lm ll lm  ll lm ll ll ll  lm lm lm ll ll  lm lm lm lm ll  ll ll lm ll ll  lm lm ll lm ll
  ll ll ll lm ll  ll lm lm lm ll  ll lm ll lm ll  ll ll ll lm ll  ll ll lm lm lm  lm ll lm ll lm  lm ll lm ll lm  ll ll ll ll lm  ll ll ll ll ll  ll lm ll -- ll
  ll ll ll lm lm  -- lm ll ll lm  ll ll ll lm ll  lm ll lm ll lm  ll ll lm ll ll  lm lm lm lm lm  lm lm lm ll ll  ll lm lm ll lm  ll lm lm lm ll  lm lm lm ll lm
  ll ll lm lm lm  ll lm ll ll lm  lm lm lm ll ll  ll lm ll lm
S6_19787337 <lmxll> {0-} (ll,lm) ; 204
  lm ll lm ll lm  lm lm lm lm lm  ll lm lm ll ll  lm lm ll lm lm  ll lm lm ll ll  ll lm ll ll ll  lm lm lm ll ll  lm lm lm lm lm  ll ll lm ll ll  lm lm ll lm ll
  ll ll ll lm lm  lm lm lm lm lm  ll lm ll lm ll  ll ll ll lm ll  ll ll lm lm lm  lm ll lm ll lm  lm ll lm ll lm  ll ll ll ll lm  ll ll ll ll lm  ll lm ll lm ll
  lm ll ll lm lm  -- lm ll ll lm  ll ll ll lm ll  lm ll lm ll lm  ll ll lm ll ll  lm lm lm lm lm  lm lm lm ll ll  ll lm lm ll lm  ll lm lm lm ll  lm lm lm ll ll
  lm ll lm lm lm  ll lm ll ll lm  lm lm lm ll ll  ll lm ll lm
S6_20976423 <lmxll> {0-} (ll,lm) ; 205
  lm ll lm ll lm  lm -- lm lm ll  lm lm lm ll ll  lm lm ll lm lm  ll lm lm ll ll  ll lm ll ll ll  lm lm lm ll ll  -- lm ll lm lm  -- ll -- ll ll  lm lm ll lm ll
  ll ll ll lm lm  ll -- lm -- lm  ll lm ll -- ll  ll ll ll lm ll  ll ll ll lm lm  ll ll ll ll lm  ll ll lm ll lm  ll ll ll ll lm  ll ll ll ll ll  ll lm ll lm ll
  lm ll ll -- --  lm ll ll ll lm  ll ll ll lm ll  lm ll lm ll lm  ll ll lm ll ll  lm lm lm lm lm  -- lm lm ll ll  ll lm lm ll lm  ll lm -- lm ll  ll lm lm ll ll
  lm ll lm lm lm  ll lm ll ll lm  ll lm lm ll --  ll lm ll ll
S6_22041588 <lmxll> {0-} (ll,lm) ; 206
  lm ll lm ll lm  lm lm lm lm lm  lm lm lm ll ll  lm lm ll lm lm  ll lm lm ll ll  lm lm ll ll ll  lm lm lm ll ll  lm lm lm lm lm  ll ll lm ll ll  lm lm ll lm ll
  ll ll ll ll lm  lm lm lm lm lm  ll lm ll lm ll  ll ll ll lm ll  ll ll ll lm lm  ll ll ll ll lm  lm ll lm ll lm  ll ll lm ll lm  ll ll ll ll ll  ll lm ll lm ll
  lm ll ll lm lm  lm ll ll ll lm  ll lm lm lm ll  lm ll lm ll lm  ll ll lm ll lm  lm lm lm lm lm  lm lm lm ll ll  ll lm lm ll lm  ll lm lm lm ll  ll lm lm ll ll
  lm ll lm lm lm  ll lm ll ll lm  lm lm ll ll lm  ll lm ll lm
S6_24483309 <lmxll> {1-} (ll,lm) ; 207
  ll lm ll lm ll  ll ll ll ll ll  ll ll ll lm lm  ll ll lm ll ll  lm ll ll lm lm  ll ll lm lm lm  ll ll ll lm lm  ll ll ll ll ll  lm lm ll lm lm  ll ll lm ll lm
  lm lm lm lm ll  ll ll ll ll ll  lm ll lm ll lm  lm lm lm ll lm  ll lm lm ll ll  lm lm lm lm ll  ll lm ll lm ll  lm lm ll lm ll  lm lm lm lm ll  lm ll lm ll lm
  ll lm lm lm ll  ll lm lm lm ll  lm ll ll ll lm  ll lm ll lm ll  lm lm ll lm ll  ll lm ll ll ll  ll ll ll lm lm  lm ll ll lm lm  lm ll ll ll lm  lm ll ll lm lm
  ll lm ll ll ll  lm ll ll lm ll  ll ll lm lm ll  lm ll lm ll
S6_2550905 <lmxll> {0-} (ll,lm) ; 208
  lm lm lm ll lm  lm lm ll lm ll  ll lm ll ll lm  lm lm ll lm lm  ll lm lm lm lm  ll lm ll -- ll  lm lm lm ll lm  lm lm ll ll lm  ll lm lm lm ll  lm lm ll lm lm
  ll ll ll lm ll  ll -- lm lm ll  ll lm ll lm lm  ll lm ll lm ll  lm ll lm lm lm  lm ll lm ll lm  lm ll lm ll ll  lm ll ll lm lm  ll lm ll ll ll  lm lm ll -- ll
  ll ll ll lm lm  lm lm lm ll lm  ll ll ll lm ll  lm ll lm ll lm  ll ll lm ll ll  ll lm ll ll ll  lm lm -- ll ll  ll ll lm ll ll  ll lm lm lm ll  lm lm lm lm lm
  lm ll lm lm lm  ll lm ll ll ll  lm lm ll ll ll  ll lm lm lm
S6_25551755 <lmxll> {0-} (ll,lm) ; 209
  lm ll lm ll lm  lm lm lm lm lm  lm -- lm ll ll  lm lm ll lm lm  ll ll lm ll ll  lm lm ll ll ll  lm lm lm ll ll  lm lm lm lm lm  ll ll lm ll ll  lm lm ll lm ll
  ll ll ll ll lm  lm lm lm ll lm  ll lm ll ll ll  ll ll ll lm ll  lm ll ll lm lm  ll ll ll ll lm  lm ll lm ll lm  ll ll lm ll lm  ll ll ll ll lm  ll lm ll lm ll
  lm ll ll ll lm  lm ll ll ll lm  ll lm lm lm ll  lm ll lm ll lm  ll ll ll ll lm  lm ll lm lm lm  lm ll ll ll ll  ll lm lm ll lm  ll lm lm lm ll  ll lm lm ll ll
  lm ll lm lm lm  ll lm lm ll lm  lm lm ll ll lm  ll lm ll lm
S6_26288449 <lmxll> {1-} (ll,lm) ; 210
  ll lm ll lm ll  ll ll ll ll ll  ll ll ll lm lm  ll ll lm ll ll  lm ll ll lm lm  ll ll -- lm lm  ll ll ll lm lm  ll ll ll ll ll  lm -- ll -- ll  ll ll lm ll lm
  lm lm lm lm ll  ll ll ll ll ll  -- ll lm lm lm  lm lm lm ll lm  ll lm lm ll ll  lm lm lm lm ll  ll lm lm lm ll  lm lm ll lm ll  lm -- lm -- ll  lm ll lm ll lm
  ll lm lm lm ll  ll lm lm lm ll  lm ll ll ll lm  ll lm ll lm ll  ll lm lm lm ll  ll lm ll ll ll  ll lm lm lm lm  lm ll ll lm ll  lm ll ll ll lm  lm ll ll lm lm
  ll lm ll ll ll  lm ll ll lm ll  ll ll ll lm ll  lm ll lm ll
S6_27314219 <lmxll> {1-} (ll,lm) ; 211
  lm lm ll ll ll  ll ll ll ll ll  ll ll ll lm lm  ll ll lm ll ll  lm ll ll lm lm  ll ll lm lm lm  ll ll ll lm lm  ll ll ll ll ll  ll lm lm -- ll  ll ll lm ll ll
  lm ll lm lm ll  ll ll ll ll ll  lm ll lm lm lm  lm lm ll ll lm  ll lm lm ll ll  lm lm lm lm ll  ll lm lm lm ll  lm lm ll lm ll  lm lm lm lm ll  lm ll lm ll lm
  ll lm lm lm lm  ll lm lm lm ll  lm ll ll ll lm  ll lm ll lm ll  ll lm lm lm ll  ll lm ll ll ll  ll lm lm lm lm  ll ll ll lm ll  lm ll ll ll lm  lm ll ll lm ll
  ll lm ll ll ll  lm ll ll ll ll  ll ll lm -- ll  lm ll lm lm
S6_28828917 <lmxll> {1-} (ll,lm) ; 212
  lm lm ll ll ll  ll ll ll ll ll  ll ll ll -- lm  ll ll lm ll ll  lm lm ll lm lm  ll ll lm lm lm  ll ll ll lm lm  ll ll ll ll ll  ll lm -- lm ll  ll ll -- ll ll
  lm ll ll -- ll  ll ll ll ll ll  lm lm -- lm ll  ll lm lm ll lm  ll lm lm ll ll  lm lm lm lm ll  ll lm lm lm ll  lm lm ll lm ll  ll lm lm lm ll  lm ll lm ll lm
  ll ll lm lm ll  ll lm lm lm ll  lm ll ll ll lm  ll lm ll lm ll  ll lm lm lm ll  ll lm ll ll ll  ll lm lm lm lm  ll ll ll lm ll  lm ll ll ll lm  lm ll ll lm lm
  ll lm ll ll ll  lm ll ll ll ll  ll -- -- -- ll  lm ll lm lm
S6_3641516 <lmxll> {0-} (ll,lm) ; 213
  lm lm lm ll lm  -- lm ll lm ll  ll lm ll ll lm  lm lm ll lm lm  ll lm lm lm lm  ll lm ll -- ll  lm lm lm ll ll  lm lm ll lm lm  ll ll lm lm ll  lm lm ll lm lm
  ll ll ll lm ll  ll lm lm ll ll  ll ll ll lm lm  ll lm ll lm ll  lm ll lm lm lm  lm ll lm ll lm  lm ll lm ll ll  lm ll ll lm --  ll lm ll ll ll  lm lm ll lm ll
  ll ll ll ll lm  ll lm lm ll lm  ll ll ll lm ll  lm ll lm ll lm  ll ll lm ll ll  ll lm ll ll ll  ll lm lm ll ll  ll ll lm ll ll  ll lm lm lm ll  lm lm lm lm lm
  lm ll lm lm lm  ll lm ll ll ll  lm lm ll ll ll  ll lm lm lm
S6_429712 <lmxll> {0-} (ll,lm) ; 214
  lm lm lm ll lm  lm lm ll ll ll  ll lm ll ll --  lm lm ll lm lm  ll lm lm lm lm  ll lm ll lm ll  lm lm lm ll lm  lm lm ll ll lm  ll ll lm lm ll  lm lm ll lm lm
  ll ll ll lm ll  ll lm lm ll ll  ll lm ll lm lm  ll lm ll lm ll  lm ll lm lm lm  lm ll lm ll lm  lm ll lm ll ll  lm ll ll lm ll  ll lm ll ll ll  lm lm ll lm ll
  ll ll ll lm lm  lm lm lm ll ll  ll ll ll lm ll  lm ll lm ll lm  ll ll lm ll ll  ll lm ll ll ll  lm lm lm ll lm  ll ll lm ll ll  ll lm lm lm ll  lm lm lm lm lm
  ll ll lm lm lm  ll lm ll ll ll  lm ll lm ll ll  ll lm lm lm
S6_4674036 <lmxll> {0-} (ll,lm) ; 215
  lm lm lm ll lm  -- lm lm lm ll  ll lm ll ll lm  lm -- ll lm lm  ll lm lm lm --  ll lm ll ll ll  lm lm lm ll ll  lm lm lm lm lm  ll ll lm lm ll  lm lm ll lm lm
  ll ll ll lm ll  ll lm lm lm ll  ll lm ll lm ll  ll lm ll lm ll  lm ll lm lm lm  lm ll lm ll lm  lm ll lm ll ll  lm ll ll lm lm  ll lm ll ll ll  lm lm ll lm ll
  lm ll ll lm lm  lm lm lm ll lm  ll ll ll -- ll  lm ll lm ll lm  ll ll lm ll ll  ll lm lm ll lm  lm ll lm ll ll  ll ll lm ll ll  ll lm lm lm ll  lm lm lm lm lm
  lm ll lm lm lm  ll lm ll ll ll  lm lm lm ll ll  ll lm lm lm
S6_5366897 <lmxll> {0-} (ll,lm) ; 216
  lm ll lm ll lm  ll lm lm lm ll  ll lm ll ll lm  lm lm ll lm lm  ll lm lm lm lm  ll lm ll ll ll  lm lm lm ll ll  lm lm -- lm lm  ll ll lm lm ll  lm lm ll lm ll
  ll ll ll lm ll  ll lm lm -- ll  ll lm ll lm ll  ll ll ll lm ll  lm ll lm lm lm  lm ll lm ll lm  lm ll lm ll ll  ll ll ll lm lm  ll -- ll ll ll  lm lm ll lm ll
  lm ll ll lm ll  lm lm lm ll lm  ll ll ll lm ll  lm ll lm ll lm  ll ll lm ll ll  ll lm lm ll lm  lm lm lm ll ll  ll ll lm ll ll  ll lm lm lm ll  lm lm lm lm lm
  lm ll lm lm --  ll lm ll ll ll  lm ll lm ll ll  ll lm lm lm
S6_6672235 <lmxll> {0-} (ll,lm) ; 217
  lm ll lm ll lm  lm lm lm lm ll  ll lm ll ll lm  lm lm ll lm lm  ll lm lm lm lm  ll ll ll ll ll  lm -- lm ll ll  lm lm lm lm lm  ll ll lm ll ll  lm lm ll lm ll
  ll ll ll lm ll  ll lm lm ll ll  ll lm ll lm ll  ll ll ll lm ll  lm ll lm lm lm  lm ll lm ll lm  lm ll lm ll ll  ll ll ll ll lm  ll lm ll ll ll  lm ll ll lm ll
  lm ll ll lm lm  -- lm lm ll lm  ll ll ll lm ll  lm ll lm ll lm  ll ll lm ll ll  lm lm lm ll lm  lm ll lm ll ll  ll ll lm ll ll  ll lm lm lm ll  lm lm lm lm lm
  lm ll lm lm lm  ll -- ll ll ll  lm lm lm ll ll  ll lm lm lm
S6_7240836 <lmxll> {0-} (ll,lm) ; 218
  lm ll lm ll lm  lm lm lm lm ll  ll lm ll ll lm  lm lm ll lm lm  ll lm lm lm lm  ll lm ll ll ll  lm lm lm ll ll  lm lm lm lm lm  ll ll lm lm ll  lm lm ll lm ll
  ll ll ll lm ll  ll lm lm lm ll  ll lm ll lm ll  ll ll ll lm ll  lm ll lm lm lm  lm ll lm ll lm  lm ll lm ll lm  ll ll ll ll lm  ll lm ll ll ll  lm lm ll lm ll
  lm ll ll lm lm  -- lm lm ll lm  ll ll ll lm ll  lm ll lm ll lm  ll ll lm ll ll  lm lm lm ll lm  lm lm lm ll ll  ll ll lm ll ll  ll lm lm lm ll  lm lm lm lm lm
  lm ll lm lm lm  ll lm ll ll lm  lm lm -- ll ll  ll lm lm lm
S6_9835958 <lmxll> {0-} (ll,lm) ; 219
  lm ll lm ll lm  lm ll lm lm ll  ll lm ll ll lm  lm lm ll lm lm  ll lm lm lm lm  ll lm ll ll ll  lm lm lm ll ll  lm lm lm lm lm  ll ll ll lm ll  lm lm ll lm ll
  ll ll ll lm ll  ll lm lm -- ll  ll lm ll lm ll  ll ll ll lm ll  lm ll lm lm lm  lm ll lm ll lm  lm ll lm ll lm  ll ll ll ll lm  ll lm ll ll ll  lm lm ll lm ll
  lm ll ll ll lm  -- lm lm ll lm  ll ll ll lm ll  lm ll lm ll lm  ll ll lm ll ll  lm lm lm ll lm  -- ll lm ll ll  ll ll lm ll ll  ll lm lm lm ll  lm lm lm ll lm
  lm ll lm lm lm  ll lm ll ll lm  lm lm lm ll ll  ll lm ll lm
GD_SNP00562HRMa <efxeg> {10} (ee,ef,eg,fg) ; 220
  fg ee ee ef eg  ef eg eg fg fg  fg ef eg fg --  ee ee -- fg fg  fg fg ef fg ee  fg -- ef fg eg  ee eg ef fg ee  eg fg -- ee eg  ef fg fg fg eg  ef ef fg ef ee
  ee ee fg fg fg  ef eg ee eg fg  ee eg fg ef eg  ef ef eg ef eg  ef -- ee ee ee  fg -- fg eg eg  fg eg fg fg ee  eg eg eg ee ef  ef ef ee ef ef  fg eg ee ee eg
  eg ee fg eg fg  ef fg ee ef eg  ee ef fg ee fg  fg ef eg ee ee  ef ee ee eg eg  fg ef ef -- ef  fg ee fg ee fg  ef ee fg fg ee  ef eg fg ef --  fg fg fg ee ee
  ef fg fg fg fg  -- fg eg fg fg  eg eg ef eg fg  eg ee eg fg
S7_18732792 <nnxnp> {-0} (nn,np) ; 221
  np nn np np np  np nn np np np  np np np nn nn  nn nn np nn nn  np np np -- nn  np np np nn nn  nn np nn np np  np nn np nn np  np nn -- nn np  -- np np np nn
  nn nn np nn np  np np nn nn np  nn nn nn np np  np nn nn np nn  nn np np nn nn  np np nn nn np  np np nn np nn  np -- np np nn  nn nn nn nn nn  -- np nn nn nn
  np nn np nn --  np np nn nn np  nn nn nn np nn  nn np nn nn nn  nn np np nn np  np nn nn np np  nn np np np nn  np np np np np  nn nn nn nn np  np nn nn nn np
  nn np np nn np  np nn -- np np  np np nn nn nn  nn np np nn
S7_2048386 <nnxnp> {-0} (nn,np) ; 222
  np nn nn nn np  nn nn nn np np  np nn np np np  nn nn np np np  np np nn np nn  np nn nn np np  nn np nn np nn  np nn np nn np  nn np np np np  nn nn nn nn nn
  nn nn np np np  nn np nn -- np  nn np nn nn np  nn nn np nn np  nn np nn np nn  np np np np np  np nn np np nn  np np np nn nn  nn nn nn nn nn  nn np nn nn np
  np nn np -- np  nn np nn nn nn  nn nn np np np  np nn np nn nn  nn nn nn np nn  np nn nn nn nn  nn nn nn nn np  nn nn np nn nn  np np np np np  np np np nn nn
  nn np np np np  np np np np np  np np nn np np  np nn np np
S7_22935326 <nnxnp> {-0} (nn,np) ; 223
  -- nn np np np  np nn np np np  nn np np nn nn  np nn np nn nn  np np np np np  np nn np nn nn  nn -- nn np np  np nn np nn nn  np nn nn nn np  np -- np np nn
  nn nn np nn nn  np np nn nn np  nn nn nn np np  np np nn np nn  nn np np nn nn  np -- nn nn nn  np np nn -- nn  np -- np np nn  np nn nn np nn  np nn nn np nn
  np np nn nn np  np np nn nn np  np nn nn np nn  nn np np nn np  nn np np nn np  np nn nn np nn  -- np np np nn  np np nn np nn  nn nn nn nn np  np nn nn nn np
  nn np np nn nn  np nn nn np np  np -- nn nn np  nn nn np nn
S7_24339170 <nnxnp> {-0} (nn,np) ; 224
  np nn np np np  np np np np np  nn np np nn nn  nn nn np nn nn  np np np np np  np np np nn nn  nn -- nn np --  np nn np nn nn  np nn nn nn np  np np np np nn
  nn nn np nn nn  np np nn nn np  nn nn nn np np  np np nn np nn  nn np np nn nn  np nn nn nn nn  np -- nn np np  np np np np nn  np nn nn np nn  np np nn np nn
  np np np nn np  nn np nn nn np  np nn np -- nn  nn np np nn np  nn np np nn np  np nn nn np nn  np np np np nn  np np nn -- np  nn nn nn nn np  np nn nn nn np
  nn np np nn np  np np -- np nn  np np nn nn np  nn nn np nn
S7_26540795 <nnxnp> {-0} (nn,np) ; 225
  np nn np nn nn  np -- np nn np  nn nn np nn nn  -- nn np nn np  nn np np np nn  nn np np nn nn  nn -- nn np np  -- nn nn nn nn  np nn nn nn np  np nn np -- nn
  nn nn np nn nn  -- nn nn nn np  nn nn np np np  np np nn np nn  nn np np nn nn  np nn np nn nn  np np nn nn nn  np np np np nn  np nn nn np nn  np nn nn np nn
  np np np nn np  nn np nn nn np  np nn np -- nn  nn np np nn np  nn np np np np  np nn nn np np  np nn np np nn  np np nn np np  nn nn nn np nn  np nn nn nn np
  nn np np nn np  nn np np np np  np -- nn nn np  nn np np nn
S7_2851324 <nnxnp> {-0} (nn,np) ; 226
  np nn nn nn --  nn nn np np np  np nn np np np  nn nn np np np  np np nn np nn  np np nn np np  nn np nn np nn  np np np nn np  nn np np np np  nn nn np nn nn
  nn nn np np np  nn np nn np np  nn np nn nn np  nn nn np nn np  nn np nn nn nn  np np np np np  -- nn np np nn  np np np nn nn  nn nn nn nn nn  np -- nn nn np
  np nn np nn np  nn np nn nn np  nn nn np np np  np nn np nn nn  nn nn nn np np  np nn nn np nn  -- np np nn np  nn nn np np nn  nn np np nn np  np np np nn nn
  nn nn np np np  np np np np np  np np nn np np  np nn np np
S7_28993510 <nnxnp> {-0} (nn,np) ; 227
  np nn np np nn  nn nn np np np  nn nn np nn nn  np nn np nn np  np nn np np np  nn np np nn nn  nn np nn np np  np nn nn np nn  nn -- nn np np  np np np np nn
  nn nn np nn nn  nn nn nn nn np  nn nn np nn np  np np nn nn nn  nn np np np nn  np nn np nn nn  nn np nn nn np  np np np np np  np nn nn np nn  nn np np np nn
  np np np nn np  nn nn nn nn np  np nn np np nn  nn np np nn np  np np np np np  np nn nn np np  np np np np nn  np np nn np np  np nn nn np nn  nn nn nn nn np
  nn np np nn np  nn np np np np  np np nn np np  nn np np nn
S7_30210769 <nnxnp> {-0} (nn,np) ; 228
  np np np np nn  nn nn np np np  nn nn np nn nn  -- nn np nn np  np nn np nn np  nn -- np nn np  nn np nn np nn  np nn nn np nn  np np nn -- nn  np np nn nn nn
  np nn np nn nn  -- nn nn nn --  nn nn np nn np  np np nn nn nn  nn np np np nn  np nn np nn nn  nn np nn nn np  np np np np --  np nn nn np nn  nn np np np nn
  np np np nn np  nn nn nn nn np  np -- np np np  nn np np nn np  np np np -- np  np nn nn np np  -- np np np nn  np np nn np nn  np nn nn np nn  np nn nn nn np
  nn np np nn np  nn np -- np nn  nn nn np np np  nn np nn nn
S7_5909052 <nnxnp> {-0} (nn,np) ; 229
  np nn nn nn np  nn nn np np np  np nn np np np  nn nn np np np  np np nn np nn  np np nn np np  nn np nn np np  np np np nn np  nn nn np np np  np nn np nn np
  nn nn np np np  np np nn nn np  nn np nn nn np  nn nn np np np  nn np nn nn nn  np np np nn np  nn np np np nn  np np np nn nn  np nn nn nn nn  np np nn np np
  np nn np np np  nn np np nn np  nn nn nn np np  np nn np nn nn  nn nn nn nn np  np nn nn np nn  np np np nn np  nn nn np np nn  nn np np nn np  np np np nn nn
  nn np np np np  np np np np np  np np nn np np  np nn np np
S7_656168 <nnxnp> {-0} (nn,np) ; 230
  np nn nn nn np  nn nn np np np  np nn np nn np  nn nn np np np  np np nn np nn  np nn nn nn np  nn np nn nn nn  np nn np np np  nn np np np nn  nn nn nn nn np
  nn nn nn np np  nn np nn nn np  nn np nn nn np  nn np np nn np  nn np nn np nn  np np np np np  -- nn np np nn  np np np nn nn  nn nn nn nn nn  nn np nn nn nn
  np nn np np nn  nn -- nn nn nn  nn np np np np  np nn np nn nn  nn nn nn np nn  np nn nn np nn  np -- np nn np  nn nn -- nn nn  np -- np np np  np np np np nn
  nn nn nn np nn  np np np np np  -- np nn np np  nn nn np nn
S7_8166304 <nnxnp> {-0} (nn,np) ; 231
  np nn -- nn np  np nn np np np  np np np nn np  np nn np np nn  np -- np np nn  np np nn nn nn  nn np nn np nn  np np -- nn np  np nn np np np  np np np nn nn
  nn nn np nn np  np -- nn nn nn  nn np nn np np  nn nn nn np np  np np np nn nn  np np nn nn np  np np np np nn  np np np nn nn  nn nn nn nn nn  nn np nn np np
  nn nn np np np  nn np nn nn np  np nn nn nn np  np nn np nn nn  nn nn nn nn np  np nn nn np nn  np -- np nn np  nn np np np nn  nn np np nn np  np np np nn np
  nn nn np np np  np np np np np  np nn nn np np  np -- np np
CN444794 <lmxll> {0-} (ll,lm) ; 232
  ll lm lm -- ll  -- lm lm ll ll  ll ll -- ll lm  lm lm lm ll ll  ll ll -- ll lm  ll lm -- ll lm  lm lm -- lm lm  ll ll lm lm lm  ll ll ll ll lm  -- -- ll -- lm
  lm lm ll ll ll  -- lm lm lm ll  lm lm lm -- lm  -- -- lm -- lm  -- ll lm lm lm  ll lm ll lm lm  ll -- ll ll lm  lm lm lm lm --  -- -- lm -- --  ll lm lm lm lm
  lm lm ll lm ll  lm ll -- -- lm  -- ll ll lm ll  ll -- lm lm lm  -- lm lm lm lm  ll -- -- ll --  ll lm ll lm ll  -- lm ll -- lm  lm lm ll ll lm  ll -- ll lm lm
  -- lm ll ll ll  ll ll lm ll ll  lm lm -- lm ll  lm lm lm ll
GD_SNP00871 <lmxll> {0-} (ll,lm) ; 233
  ll lm lm ll lm  ll lm lm ll ll  lm ll lm ll lm  lm lm lm ll ll  lm ll ll ll ll  ll lm ll ll lm  lm ll ll ll lm  lm lm lm lm lm  ll ll ll ll lm  lm ll ll ll ll
  ll -- ll ll ll  ll ll lm ll lm  lm ll lm lm lm  ll ll -- ll lm  ll lm lm ll lm  lm ll ll lm lm  ll lm ll ll lm  lm lm ll lm lm  ll ll ll ll ll  lm lm lm ll lm
  lm lm ll ll ll  ll ll lm ll lm  lm lm ll ll lm  ll lm lm lm lm  lm ll lm ll lm  ll lm ll lm ll  ll lm lm -- ll  ll lm ll ll lm  ll lm ll lm lm  ll ll ll lm --
  ll ll lm ll ll  ll ll ll ll lm  ll lm ll ll ll  -- lm -- ll
GD_SNP01433 <lmxll> {0-} (ll,lm) ; 234
  ll lm lm ll lm  -- lm lm ll ll  ll ll lm ll lm  lm lm lm ll ll  ll ll ll ll lm  ll lm ll ll lm  lm lm ll lm lm  ll ll lm lm lm  ll ll ll ll lm  ll ll ll ll lm
  lm lm ll ll ll  ll lm lm lm ll  lm lm lm ll lm  ll ll lm ll lm  ll ll lm lm lm  ll lm ll lm lm  ll ll ll ll lm  lm lm lm lm ll  ll ll lm ll ll  ll lm lm lm lm
  lm lm ll lm ll  lm ll ll ll lm  ll ll ll lm ll  ll ll lm lm lm  ll lm lm lm lm  ll ll ll ll ll  ll lm ll lm ll  ll lm ll ll lm  lm lm ll ll lm  ll ll ll lm lm
  -- lm ll ll ll  ll ll lm ll ll  lm lm ll lm ll  -- lm -- ll
S7_15893621 <lmxll> {0-} (ll,lm) ; 235
  ll lm lm ll lm  ll lm lm ll ll  lm ll lm ll lm  lm lm lm ll ll  lm ll ll ll lm  ll lm ll ll lm  lm ll ll ll lm  lm ll lm lm lm  ll ll ll ll lm  lm ll ll ll ll
  lm lm ll ll ll  ll ll lm ll lm  -- ll lm lm lm  ll ll lm ll lm  ll lm lm ll lm  lm lm ll lm lm  ll lm ll ll lm  lm lm lm lm lm  ll ll ll ll ll  lm lm lm ll lm
  lm lm ll ll ll  ll ll ll ll lm  lm ll ll ll lm  ll lm lm lm lm  lm ll lm ll lm  ll lm ll ll ll  ll lm lm lm ll  ll lm ll ll lm  ll lm ll ll lm  ll ll ll lm lm
  ll ll ll ll ll  ll ll ll ll lm  ll lm ll ll ll  lm lm lm ll
S7_19203605 <lmxll> {0-} (ll,lm) ; 236
  ll lm lm ll lm  ll lm lm ll ll  lm ll lm ll lm  lm lm lm ll ll  lm ll ll ll ll  ll lm ll ll lm  lm ll ll ll lm  lm lm lm lm lm  ll ll ll ll lm  lm ll ll ll ll
  ll lm ll ll ll  ll ll lm ll lm  lm ll lm lm lm  ll ll lm ll lm  ll lm lm ll lm  lm ll ll lm lm  ll lm ll ll lm  lm lm ll lm lm  ll ll ll ll ll  lm lm lm ll lm
  lm lm ll ll ll  ll ll ll ll lm  lm lm ll ll lm  ll lm lm lm lm  lm ll lm ll lm  ll lm ll lm ll  ll lm lm lm ll  ll lm ll ll lm  ll lm ll lm lm  ll ll ll lm lm
  ll ll lm ll ll  ll ll ll ll lm  ll lm ll ll ll  lm lm lm ll
S7_2244777 <lmxll> {1-} (ll,lm) ; 237
  -- ll ll ll ll  lm ll ll lm lm  lm lm ll lm ll  ll ll ll lm lm  lm lm lm lm ll  lm ll lm lm ll  ll ll lm ll ll  ll -- ll ll --  lm lm lm lm ll  lm lm lm lm ll
  ll ll lm lm lm  -- ll ll ll lm  ll ll ll lm ll  lm lm ll lm ll  lm lm ll ll ll  lm ll lm ll ll  lm lm lm -- ll  ll ll ll ll lm  lm lm ll lm lm  lm ll ll ll ll
  ll ll lm ll lm  lm lm lm lm ll  lm lm lm lm lm  lm lm ll ll ll  lm ll ll ll ll  lm lm lm lm --  lm ll lm ll lm  lm ll lm lm ll  ll ll lm lm ll  -- lm lm ll ll
  lm -- lm lm lm  lm lm ll lm lm  ll ll lm ll lm  ll ll ll lm
S7_26631480 <lmxll> {1-} (ll,lm) ; 238
  ll ll ll lm ll  lm ll ll ll lm  lm ll ll lm ll  ll ll ll -- lm  ll lm lm lm --  ll ll ll ll ll  lm lm lm lm ll  ll ll ll ll lm  lm lm lm lm ll  ll lm lm ll lm
  lm ll ll lm lm  lm ll ll lm ll  ll lm ll ll ll  lm lm ll lm lm  lm ll ll lm ll  ll lm lm ll lm  lm ll lm lm lm  lm ll lm lm ll  ll lm lm lm lm  ll ll ll lm ll
  lm ll lm ll lm  lm -- ll lm lm  ll ll lm lm ll  lm lm lm ll ll  ll lm ll lm ll  lm lm lm ll ll  lm ll ll ll lm  lm ll -- lm ll  lm ll ll ll lm  lm lm lm ll lm
  lm lm ll lm lm  ll lm lm lm ll  lm ll lm lm lm  lm lm ll ll
S7_27115695 <lmxll> {1-} (ll,lm) ; 239
  ll ll ll lm lm  lm ll ll ll lm  lm ll ll lm ll  ll ll ll lm lm  ll lm lm lm lm  ll ll ll ll ll  lm lm ll lm ll  ll ll ll ll lm  lm lm lm lm ll  ll lm ll ll lm
  lm ll ll lm lm  lm ll ll lm ll  ll lm ll ll ll  lm lm ll lm lm  ll ll ll lm ll  ll lm lm ll lm  lm ll lm lm lm  lm ll lm lm ll  ll lm lm lm lm  ll ll ll lm ll
  lm ll lm ll lm  lm lm ll lm lm  ll ll lm ll ll  lm lm lm ll ll  ll lm ll ll ll  lm lm lm ll lm  lm ll ll lm lm  lm ll lm lm ll  lm ll ll ll lm  lm lm lm ll lm
  lm lm ll lm lm  ll lm ll lm ll  lm ll lm lm lm  lm lm ll ll
S7_28933905 <lmxll> {1-} (ll,lm) ; 240
  ll ll ll lm lm  lm ll ll ll lm  lm ll ll lm ll  ll ll ll lm lm  ll lm lm lm lm  ll ll ll lm ll  lm lm ll lm ll  ll ll ll ll lm  ll lm lm lm lm  ll lm lm ll lm
  lm ll ll lm lm  ll ll ll lm ll  ll lm ll ll ll  lm lm ll lm lm  ll ll ll lm ll  ll lm lm ll lm  lm ll lm lm lm  lm ll lm lm ll  ll lm lm ll lm  ll ll lm -- lm
  lm ll lm ll lm  -- -- ll lm lm  ll ll lm lm ll  lm lm lm ll ll  ll lm ll ll ll  lm lm lm ll lm  lm ll ll lm lm  lm ll lm lm ll  lm ll ll ll lm  lm lm lm ll lm
  lm ll ll lm lm  ll lm lm lm ll  lm ll lm lm lm  lm lm ll ll
S7_30144004 <lmxll> {1-} (ll,lm) ; 241
  ll ll ll lm lm  lm ll ll ll lm  lm ll ll lm ll  ll ll ll lm lm  ll lm lm lm lm  ll ll ll -- ll  lm lm ll lm ll  ll ll ll ll lm  lm lm lm lm lm  ll lm lm ll ll
  lm ll ll ll lm  lm ll ll lm ll  lm lm lm ll ll  lm ll ll lm lm  ll ll ll lm ll  ll lm lm ll lm  lm ll lm lm lm  lm ll lm lm ll  ll ll lm ll lm  ll ll lm lm lm
  lm ll lm ll ll  lm lm ll lm lm  ll ll lm lm ll  ll lm lm ll ll  ll lm ll ll ll  lm lm lm ll lm  lm ll ll lm lm  ll lm lm ll ll  lm lm ll ll lm  ll lm lm ll lm
  lm ll ll lm lm  ll lm ll lm ll  lm ll lm lm lm  lm lm ll ll
S7_3194436 <lmxll> {1-} (ll,lm) ; 242
  lm ll ll -- ll  lm ll ll lm lm  lm lm ll lm ll  ll ll ll lm lm  lm lm ll lm ll  lm ll lm lm ll  ll ll -- lm ll  ll ll ll ll ll  lm -- lm lm ll  lm lm lm lm lm
  ll ll lm lm lm  lm ll ll ll lm  ll ll ll lm ll  lm lm ll lm ll  lm lm ll ll ll  lm ll lm ll ll  lm ll lm lm ll  ll ll ll ll lm  lm lm ll lm lm  lm ll ll ll ll
  ll ll lm ll lm  -- lm lm lm ll  ll lm lm -- lm  lm lm ll ll ll  lm ll ll ll ll  lm lm lm lm lm  lm lm ll ll lm  lm ll lm lm ll  lm ll lm lm ll  -- lm lm ll ll
  lm lm lm lm lm  lm lm ll lm lm  ll ll lm ll lm  ll ll ll lm
S7_5846174 <lmxll> {1-} (ll,lm) ; 243
  lm ll ll lm ll  lm ll ll lm lm  lm lm ll -- ll  ll ll ll lm --  lm lm lm lm ll  lm ll lm lm ll  ll ll lm lm ll  ll ll ll ll ll  lm lm lm lm ll  lm lm -- lm lm
  ll ll lm lm lm  lm ll ll lm lm  ll ll ll ll ll  lm lm ll -- ll  lm lm ll lm ll  ll ll lm ll ll  lm ll lm lm ll  ll ll ll ll lm  lm lm ll lm lm  lm ll ll lm ll
  ll ll lm ll lm  lm -- lm lm ll  ll lm lm lm ll  lm lm ll ll ll  lm lm ll lm ll  lm lm lm lm lm  lm lm -- ll lm  lm ll lm lm ll  lm ll -- lm ll  -- lm lm ll ll
  lm lm lm lm lm  lm lm ll -- lm  ll ll lm ll lm  ll ll ll lm
S7_900335 <lmxll> {1-} (ll,lm) ; 244
  lm ll ll lm ll  lm ll ll lm lm  lm lm ll ll ll  ll ll ll lm lm  lm lm lm lm ll  lm ll lm ll ll  ll -- lm ll ll  lm lm ll ll ll  lm lm -- lm ll  lm lm lm lm ll
  ll ll lm lm lm  lm ll ll ll lm  ll ll ll lm ll  lm lm ll lm ll  lm lm ll ll ll  lm ll lm ll ll  lm lm lm lm ll  ll ll ll ll lm  lm lm ll lm lm  lm ll ll ll ll
  ll ll lm ll --  ll lm lm lm ll  lm ll lm lm lm  lm lm ll ll ll  lm ll ll ll ll  lm lm lm lm lm  lm lm lm ll lm  lm ll ll lm ll  ll ll lm lm ll  lm lm lm ll ll
  lm ll lm lm lm  lm -- ll lm --  ll ll ll ll lm  ll ll ll lm
GD_SNP00584HRMb <efxeg> {01} (ee,ef,eg,fg) ; 245
  ef fg ee ee ee  ef -- ef fg ef  ee ef ef fg eg  eg -- fg -- eg  fg fg fg ef eg  ef fg eg fg ef  -- eg eg ef --  -- fg ef ef eg  fg ee eg eg fg  fg fg ef eg fg
  ef eg fg ee ee  ef fg eg ee eg  ef eg eg eg eg  ee eg fg eg eg  fg fg ee ee ee  ee ee ef fg eg  fg ee eg eg fg  ee eg ee fg ef  ee ef ee ef ee  ef ef ef ee eg
  eg ee eg ef ee  eg eg eg ee ee  ee ef eg ef ee  eg ee fg ef fg  ef eg eg eg ee  eg eg ee ee eg  ef ef fg ef ee  ef ee eg fg eg  fg fg eg eg eg  ef fg ef fg fg
  eg ef fg eg ee  eg ef eg ee ee  ef ee fg -- eg  ee ef ef fg
CH01c06b <abxcd> {10} (ac,ad,bc,bd) ; 246
  ad ac bd bd bd  bd bd -- -- bd  bd ad -- ac bc  ac bc ac bd bc  ac ac ac ac bc  ad ac bc ac ad  bd bc bc ad ad  bd ac ad ad bc  ac bd bc bc ac  ac ac ad bc ac
  ad ac ac bd bd  ad ac bc bd bc  bc bc bc bc bc  bd bc ac bc bc  ac ac bd bd bd  bd bd ad ac bc  ad bd bc bc ac  bc bc bd ac ad  bd ad bd ad ad  ad ad bc bd bc
  bc bd bc ad bd  bc bc bd bd bd  bd ad bc ad bd  bc bd ac ad ac  ad bc bc bc bd  bc bc bd bd bc  ad ad bc bd bd  ad bd bc ac bc  ac ac ac bc bc  ad ac ad ac ac
  bc ad ac bc bd  bc ad bc bd bd  ad bd ac bd bc  bd ad ad ac
NH005b <abxcd> {10} (ac,ad,bc,bd) ; 247
  ad ad bd -- --  bd -- ac bd ad  bd ad ad bc bd  bc bc ac bd bc  ac ad ac ad ac  ad ad bc ad ad  ad bc bc ad bd  bd ac ad ad bd  ad bc bc bc ac  bc ac ac bc ac
  ad bc bc bd ad  bd ac bc bd bc  -- bc bc ac bc  bd ac ad bc bc  ac ac -- bd ad  bc -- ad ac bc  ac bd bc ac bc  -- -- bd ac ad  bc ad bc bd --  bc ad ad ad bc
  bd bd bd ad bd  bc bc bc bd bd  bd ad ac -- --  ac bc ac bd bc  ad bc bc bc bd  bc -- bc bd bc  ad ad ac bd bd  ac bd bc ac ac  ac ac bc -- ac  ad ac -- -- ac
  bc ac ac bc bd  -- ad bc bd --  ad bd -- bd bc  bc -- -- bc
CH05a02_114 <nnxnp> {-0} (nn,np) ; 248
  np np np np np  np np nn np np  np np np nn np  nn nn nn np nn  nn np nn np nn  np np nn np np  np nn nn np np  np nn np np np  np nn nn nn nn  nn nn nn nn nn
  np nn nn np np  np nn nn np nn  -- nn nn nn nn  np nn np nn --  nn nn np np --  nn np np nn nn  nn np nn nn nn  np np np nn np  nn np nn np np  nn np np np nn
  np np -- np np  nn nn nn np np  np np nn np --  nn nn nn np nn  np nn nn nn np  nn nn nn np nn  np np nn np np  nn np nn nn nn  nn nn nn nn nn  np nn np nn nn
  nn nn nn nn np  nn np nn np np  np np nn np nn  nn np np nn
CH05a02_126 <nnxnp> {-1} (nn,np) ; 249
  nn nn nn nn nn  nn nn np nn nn  nn nn nn np nn  nn np np nn np  np nn np nn np  nn nn np nn nn  nn np np nn nn  nn np nn nn nn  nn np np np np  np np np np np
  nn np np nn nn  nn np np nn np  -- np np np np  nn np nn np --  np np nn nn --  np nn nn np np  np nn np np np  nn nn nn np nn  np nn np nn nn  np nn nn nn np
  nn nn -- nn nn  np np np nn nn  nn nn np nn --  np np np nn np  nn np np np nn  np np np nn np  nn nn np nn nn  np nn np np np  np np np np np  nn np nn np np
  np np np np nn  np nn np nn nn  nn nn np nn np  np nn nn np
DIP18HRM <nnxnp> {-1} (nn,np) ; 250
  nn -- nn nn nn  nn nn nn np nn  nn nn nn np np  np np np nn np  -- np nn -- np  np np nn nn np  nn -- np nn nn  -- np nn np np  np nn nn np nn  np np nn np np
  nn np nn nn nn  nn np np np nn  np nn nn np nn  nn nn -- nn np  np nn np nn nn  np nn nn np np  np nn np np np  np np np np np  nn nn nn nn nn  nn nn np nn np
  -- nn np nn nn  -- np np nn np  nn nn np nn nn  np nn np nn nn  np nn np np nn  nn np nn np np  nn nn nn nn nn  nn nn nn np np  nn np np np np  nn np nn np np
  np np np nn nn  np nn np nn nn  np np np nn np  nn nn nn np
S8_14410280 <nnxnp> {-1} (nn,np) ; 251
  nn np nn nn nn  nn nn nn np nn  nn nn nn np np  np np np nn np  np np np nn np  nn nn np np nn  nn np np nn nn  nn -- nn nn np  nn nn np np nn  np np nn np np
  nn np np nn nn  nn np np nn np  np np np np np  nn np np np np  np np nn nn nn  nn nn nn np np  np nn np np np  nn np nn np nn  nn nn nn nn nn  nn nn nn nn np
  np nn np nn nn  np np nn nn nn  nn nn np np nn  np nn np nn np  nn np np np nn  np np nn nn np  nn np np nn nn  nn nn np np np  np np np np np  nn nn nn np np
  np nn np np nn  np nn np nn nn  nn nn -- nn np  nn nn nn np
S8_15042374 <nnxnp> {-0} (nn,np) ; 252
  np np np np np  np np nn np np  np np np nn np  nn nn nn np nn  nn nn nn np nn  np np nn nn np  np nn nn np np  np nn np np nn  nn np nn nn nn  nn nn np nn nn
  np nn nn np np  np nn nn np nn  nn nn nn nn nn  np nn nn nn nn  nn nn np np np  np np np nn nn  nn np nn nn nn  np nn np nn np  np np np np np  np np np np nn
  nn np nn np np  nn nn np np np  np np nn nn np  nn np nn np nn  np nn nn nn np  nn nn np np nn  np nn nn np np  np np -- nn nn  nn nn nn nn nn  np np np nn nn
  nn np nn -- np  -- np nn np np  np np -- np nn  np np np nn
S8_1628293 <nnxnp> {-1} (nn,np) ; 253
  nn np nn nn nn  nn nn nn np nn  nn nn nn np np  np np np nn np  np np nn np np  np np nn nn np  nn np np nn nn  nn -- nn np np  np nn nn np nn  np np nn np np
  nn np nn nn nn  nn np np -- nn  np nn nn np nn  nn nn np nn np  np nn np nn nn  np nn nn np np  np nn np np np  np np np np np  nn nn nn nn nn  nn nn np nn np
  np nn np nn nn  np np nn nn np  nn nn np nn nn  np nn np nn nn  np nn np np nn  nn np nn np np  nn nn nn nn nn  nn nn nn np np  nn np np np np  nn nn nn np np
  np -- np nn nn  np nn np nn nn  np np -- nn np  nn nn nn np
S8_27606457 <nnxnp> {-0} (nn,np) ; 254
  np np np np np  -- np nn np np  nn np np nn np  nn nn nn np nn  nn np nn np nn  np np nn np np  np nn nn nn np  np nn np np np  np nn nn nn nn  nn nn nn nn np
  np nn nn np np  np nn nn nn nn  nn nn nn nn nn  np nn np nn nn  nn nn nn nn np  nn np np nn nn  nn np nn nn nn  np np np nn np  nn np np nn np  nn np np -- nn
  np np np np np  nn nn np np np  np np nn nn np  np nn nn np nn  np nn nn nn np  nn nn nn np nn  np nn nn np np  nn np nn nn nn  nn nn nn nn nn  np np np nn nn
  nn nn nn nn np  nn np nn np np  np np nn nn nn  nn np np nn
S8_29532144 <nnxnp> {-0} (nn,np) ; 255
  np nn np np np  np nn nn np np  nn np np nn np  nn np nn np nn  nn np nn np nn  np np np np np  np nn nn np np  np nn np np np  np nn nn nn nn  nn nn nn nn np
  np nn nn nn np  np nn nn np nn  nn nn nn nn nn  np np np nn nn  nn nn nn nn np  nn np nn nn nn  nn nn nn nn nn  np np np nn np  nn np nn nn np  nn np np np nn
  np np np np nn  nn np np np np  np nn nn nn np  np nn nn np nn  np np nn nn np  nn nn nn nn nn  np nn nn np np  np nn nn nn nn  nn nn nn nn nn  nn np np np nn
  nn nn nn nn np  nn np nn np np  np np nn np nn  nn np np nn
S8_32562511 <nnxnp> {-1} (nn,np) ; 256
  nn nn np nn nn  nn np np -- nn  np nn nn np nn  -- nn np nn np  np nn nn nn np  nn nn nn nn nn  nn np np nn nn  nn nn nn nn nn  nn np -- np np  np nn np nn nn
  nn np np np nn  nn nn np nn np  nn nn np np np  nn nn nn -- np  np np np np nn  np nn np np np  np np np np np  nn nn nn nn nn  np nn np np nn  np nn nn nn np
  nn nn np -- np  np nn nn nn nn  nn np nn nn nn  nn np np nn np  nn nn np np nn  nn nn np np np  nn np np nn nn  nn np np np np  np np np np np  np nn nn nn --
  np np np np np  np nn -- nn nn  nn nn np np --  np nn nn np
S8_34583776 <nnxnp> {-1} (nn,np) ; 257
  nn np np np np  nn np np np nn  -- nn nn np nn  np nn np nn np  np -- np nn np  nn nn nn nn nn  nn np np nn nn  nn nn nn nn nn  nn np np np np  np np np nn nn
  nn np np np nn  nn np np nn --  -- nn np np nn  nn nn nn nn np  np np np np nn  np nn np np np  np np np np np  nn nn nn np nn  np nn np np nn  np nn nn nn np
  nn nn np nn np  np nn nn nn nn  nn np -- np nn  nn np np nn np  nn nn np np nn  nn nn np np np  nn np np np nn  nn np np nn np  np np nn np np  np nn nn nn np
  np np nn np np  nn nn np nn nn  nn nn -- np np  np nn np np
S8_4688010 <nnxnp> {-1} (nn,np) ; 258
  nn np nn nn nn  nn nn nn np nn  nn nn nn np np  nn np np nn np  np np nn np nn  np np nn nn nn  nn -- np nn nn  nn nn nn np --  -- nn nn -- nn  np np nn np np
  nn np np nn nn  nn nn np np nn  -- nn nn np nn  nn nn np nn np  np nn np nn nn  nn nn nn -- np  nn nn np np np  np np np np np  nn nn nn nn nn  nn nn -- nn np
  np nn np nn nn  np np nn nn np  nn nn np nn nn  np nn np nn nn  nn -- np np nn  np np nn np np  nn nn nn nn nn  nn nn nn -- --  nn np np np nn  nn nn nn np --
  np np np np nn  -- nn np nn nn  nn nn nn nn np  nn nn nn --
GD_SNP00175HRMa <lmxll> {1-} (ll,lm) ; 259
  ll lm lm lm ll  lm lm ll ll lm  lm ll ll ll lm  ll lm ll lm lm  ll ll ll ll lm  lm ll lm ll lm  lm lm lm lm ll  ll lm ll ll lm  ll lm lm lm ll  ll ll ll lm lm
  ll ll ll lm lm  ll ll lm lm lm  lm lm lm lm ll  lm lm ll lm lm  ll ll lm ll lm  lm lm ll ll ll  ll lm lm lm ll  lm lm ll ll ll  lm ll lm ll ll  ll ll lm lm lm
  ll ll lm ll lm  lm lm lm lm lm  lm lm lm ll lm  lm ll ll ll ll  ll lm lm lm lm  lm lm ll ll lm  ll ll ll lm lm  ll lm lm ll lm  ll ll lm lm lm  ll ll lm ll ll
  lm ll ll lm ll  lm ll lm ll lm  ll lm ll lm lm  lm ll lm ll
GD_SNP01764 <lmxll> {1-} (ll,lm) ; 260
  ll ll lm lm lm  ll lm lm lm ll  lm ll lm lm ll  lm lm lm lm lm  ll ll ll ll ll  ll lm lm ll ll  ll lm lm ll lm  lm ll ll ll lm  -- ll lm lm ll  lm ll ll lm ll
  lm ll lm lm ll  lm ll lm ll ll  ll lm lm ll lm  lm ll ll lm lm  ll ll lm lm ll  lm ll lm ll lm  ll lm lm ll --  lm -- lm ll ll  lm lm lm lm lm  lm ll ll ll lm
  lm lm lm ll ll  lm lm lm lm ll  lm ll ll ll lm  ll lm ll lm lm  ll lm lm ll lm  lm lm lm lm ll  ll ll ll lm lm  ll lm lm ll ll  ll ll lm lm ll  ll ll ll ll ll
  lm ll lm ll lm  lm lm lm lm lm  ll lm ll lm ll  -- lm -- lm
S8_10701687 <lmxll> {1-} (ll,lm) ; 261
  ll ll lm lm lm  lm lm ll ll lm  lm ll ll ll lm  ll lm ll lm lm  ll ll ll ll --  ll ll lm ll ll  lm lm lm ll ll  lm ll ll ll lm  ll lm lm lm ll  ll ll ll ll ll
  ll ll ll lm lm  ll ll lm lm lm  lm lm lm lm lm  lm lm ll lm lm  ll ll lm lm lm  lm lm ll ll ll  ll lm lm lm ll  lm lm lm ll ll  lm ll lm ll ll  ll ll lm lm lm
  lm lm lm ll lm  lm lm -- lm lm  lm lm -- ll lm  lm lm ll ll ll  ll lm lm lm lm  lm lm lm lm lm  ll ll ll lm lm  ll lm lm ll lm  ll ll lm lm lm  ll ll ll ll ll
  lm ll ll lm lm  lm ll lm lm lm  ll lm ll lm lm  lm ll lm ll
S8_1092025 <lmxll> {1-} (ll,lm) ; 262
  ll lm lm lm ll  -- lm ll ll lm  lm ll ll ll lm  ll lm ll lm lm  ll ll ll ll lm  lm ll lm ll lm  lm ll lm ll ll  -- lm ll ll lm  ll lm -- lm ll  ll ll ll lm lm
  ll ll ll lm lm  ll ll lm lm lm  lm lm lm lm lm  lm lm ll lm lm  ll ll lm ll lm  lm lm ll ll ll  ll lm lm lm ll  lm lm ll ll ll  lm ll lm ll ll  ll ll lm lm lm
  ll ll lm ll lm  -- lm ll lm lm  lm lm lm lm lm  lm ll ll ll ll  ll lm lm lm lm  lm lm lm ll lm  ll -- ll lm lm  ll lm lm ll ll  ll ll lm lm --  ll lm lm ll ll
  lm ll ll lm ll  lm ll -- lm lm  ll -- ll lm lm  lm ll lm ll
S8_12978640 <lmxll> {1-} (ll,lm) ; 263
  ll ll lm lm lm  -- lm ll ll ll  lm ll ll ll --  ll lm ll lm lm  ll ll ll ll lm  ll ll lm ll ll  lm lm lm ll ll  lm ll ll ll --  ll lm lm lm ll  ll ll ll lm ll
  ll ll ll lm lm  ll ll lm ll lm  lm lm lm lm lm  lm lm ll lm lm  ll ll lm lm lm  lm lm ll ll lm  ll lm lm lm ll  lm lm lm ll ll  lm ll lm ll ll  ll ll lm lm lm
  lm lm lm ll lm  lm lm -- lm lm  lm ll lm ll lm  lm lm ll ll ll  ll lm lm lm lm  lm lm lm lm lm  ll ll ll lm lm  ll lm lm ll lm  ll ll lm lm lm  ll ll ll ll ll
  lm ll ll lm lm  lm ll lm lm lm  ll lm ll -- lm  lm ll ll ll
S8_13738069 <lmxll> {1-} (ll,lm) ; 264
  ll ll lm lm lm  lm lm ll ll ll  lm ll ll ll lm  lm lm ll lm lm  ll ll ll ll lm  ll ll lm ll ll  lm ll lm ll lm  lm ll ll ll lm  -- lm lm lm ll  ll ll ll lm ll
  ll lm ll ll lm  ll ll lm lm lm  -- lm lm lm lm  ll lm ll lm lm  ll ll lm lm lm  lm lm ll ll lm  ll lm lm lm ll  lm lm lm ll ll  lm ll lm ll lm  ll ll lm -- lm
  ll lm lm ll lm  -- lm lm lm lm  lm ll ll ll lm  lm lm ll ll ll  ll lm lm lm lm  lm lm lm lm ll  -- ll ll lm lm  ll lm lm ll lm  ll ll lm lm lm  ll ll ll ll ll
  lm ll ll lm lm  lm ll lm lm lm  ll ll -- lm lm  lm ll ll ll
S8_15042245 <lmxll> {1-} (ll,lm) ; 265
  ll ll lm lm lm  lm lm ll ll ll  ll ll ll ll lm  lm lm ll lm lm  ll ll ll ll ll  ll ll lm ll ll  ll lm lm ll lm  lm ll ll ll lm  ll lm lm lm ll  ll ll ll lm ll
  ll lm ll lm lm  ll ll lm lm lm  lm lm lm lm lm  lm lm ll lm lm  ll ll lm lm lm  lm lm ll ll lm  ll lm lm ll ll  lm lm lm ll ll  lm ll lm ll lm  ll ll ll lm lm
  lm lm lm ll lm  lm lm lm lm lm  lm ll lm ll lm  lm lm ll ll ll  ll lm lm lm lm  lm lm lm lm lm  ll ll ll lm lm  ll lm lm ll lm  ll ll lm lm lm  ll ll ll ll ll
  lm ll ll lm lm  lm ll lm lm lm  ll lm ll lm lm  lm ll ll ll
S8_19582296 <lmxll> {1-} (ll,lm) ; 266
  ll ll lm -- --  lm -- ll lm ll  lm ll ll lm lm  -- lm ll lm lm  ll ll ll ll ll  ll ll lm ll ll  ll lm lm ll lm  lm ll ll ll lm  -- lm lm lm ll  lm ll ll lm ll
  ll lm lm -- ll  -- ll lm lm lm  -- lm lm ll lm  lm ll ll lm lm  ll ll lm lm ll  lm lm ll ll lm  ll lm lm ll lm  lm lm lm ll ll  lm ll lm lm lm  lm ll ll ll lm
  lm lm lm ll lm  lm lm lm lm lm  lm ll ll ll lm  ll lm ll lm lm  ll lm lm lm lm  lm lm lm lm lm  ll ll ll -- --  ll lm lm ll ll  ll ll lm lm ll  ll ll ll ll ll
  -- ll ll lm lm  lm ll lm lm lm  ll ll ll ll lm  lm lm ll lm
S8_24530150 <lmxll> {1-} (ll,lm) ; 267
  ll ll lm lm lm  lm -- ll lm ll  lm ll lm lm ll  lm lm ll lm lm  ll ll ll ll ll  ll ll lm ll ll  ll lm lm ll lm  -- ll ll ll lm  ll -- ll lm ll  lm ll ll lm ll
  ll lm lm lm ll  ll ll lm lm lm  lm lm lm ll lm  lm ll ll lm lm  ll ll lm lm ll  lm lm lm ll lm  ll lm lm ll lm  lm lm lm ll ll  lm ll lm -- lm  lm ll ll ll lm
  lm lm lm ll lm  lm lm lm lm lm  lm ll ll ll lm  ll lm ll lm lm  ll lm lm lm lm  lm lm lm lm lm  ll ll ll -- lm  ll lm ll ll ll  ll ll ll lm ll  ll ll ll ll ll
  lm ll ll lm lm  lm ll lm lm lm  ll lm -- lm lm  -- lm ll lm
S8_25967454 <lmxll> {1-} (ll,lm) ; 268
  ll ll ll lm lm  -- lm ll lm ll  lm ll lm lm ll  lm lm ll -- lm  ll ll ll ll ll  ll ll lm ll ll  ll lm lm ll lm  lm ll ll ll lm  ll lm lm lm ll  lm ll ll lm ll
  ll lm -- lm ll  lm ll lm -- lm  lm lm lm ll lm  lm ll ll lm lm  ll ll lm lm ll  lm lm ll ll lm  ll lm lm ll lm  lm lm lm ll ll  lm ll -- lm lm  lm ll ll ll lm
  -- lm lm ll lm  lm lm lm lm lm  lm ll ll ll lm  ll lm ll lm lm  ll lm lm ll lm  lm lm lm lm lm  ll ll ll lm lm  ll lm lm ll ll  ll ll lm lm ll  ll ll ll ll ll
  lm ll lm lm lm  lm ll lm lm lm  ll lm ll lm lm  lm lm ll --
S8_27309526 <lmxll> {1-} (ll,lm) ; 269
  ll ll lm lm ll  ll -- ll lm ll  lm ll lm lm ll  -- ll lm lm lm  ll ll ll ll ll  ll lm lm ll ll  ll -- lm ll lm  -- ll ll ll lm  ll lm lm lm ll  lm ll ll lm ll
  ll lm lm lm ll  lm ll -- lm lm  lm lm lm ll lm  lm ll ll lm lm  ll ll lm lm ll  lm ll lm ll lm  ll lm lm ll lm  lm lm ll ll ll  lm ll lm lm lm  lm ll ll ll lm
  lm lm lm ll --  lm lm -- lm --  lm ll ll ll lm  ll lm ll lm lm  ll lm lm lm lm  lm lm lm lm lm  ll ll ll lm lm  ll lm lm ll ll  ll ll lm lm ll  ll ll ll ll ll
  ll ll lm lm lm  lm ll lm -- lm  ll lm ll lm ll  ll lm ll lm
S8_28932210 <lmxll> {1-} (ll,lm) ; 270
  ll ll lm lm lm  ll lm lm lm ll  lm ll lm lm ll  lm lm lm lm lm  ll ll ll ll ll  ll lm lm ll ll  ll lm lm ll lm  lm ll ll ll lm  ll ll lm lm ll  lm ll ll lm ll
  lm ll lm lm ll  lm ll lm lm ll  lm lm lm ll lm  lm ll ll lm lm  ll ll lm lm ll  lm ll lm ll lm  ll lm lm ll lm  lm lm lm ll ll  lm lm lm lm lm  lm ll ll ll lm
  lm lm lm ll ll  lm lm lm lm ll  lm ll ll ll lm  ll lm ll lm lm  ll lm lm lm lm  lm lm lm lm lm  ll ll ll lm lm  ll lm lm ll ll  ll ll lm lm ll  ll ll ll ll ll
  lm ll lm ll lm  lm lm lm lm lm  ll lm ll lm ll  ll lm ll lm
S8_29514896 <lmxll> {1-} (ll,lm) ; 271
  ll ll lm lm lm  ll lm lm lm ll  lm ll lm lm ll  lm lm lm lm lm  ll ll ll ll ll  ll lm lm ll ll  ll lm lm ll --  -- ll ll ll ll  ll ll lm -- ll  lm ll ll lm ll
  lm ll lm lm ll  lm ll lm ll ll  ll lm lm ll lm  lm ll ll lm lm  ll ll lm lm ll  lm ll lm ll lm  ll ll lm ll lm  lm lm lm ll ll  ll lm lm lm lm  lm ll ll ll lm
  lm lm lm ll ll  lm lm lm lm ll  lm ll ll ll lm  ll lm ll lm lm  ll lm lm lm lm  lm lm lm -- ll  ll ll ll -- lm  ll ll lm ll ll  ll ll -- lm ll  ll ll ll ll ll
  -- ll lm ll --  lm lm -- lm lm  ll lm ll lm ll  ll lm ll lm
S8_4688043 <lmxll> {0-} (ll,lm) ; 272
  lm lm ll ll lm  ll ll lm lm ll  ll lm lm lm ll  lm ll lm ll ll  lm lm lm lm ll  ll lm ll ll lm  ll ll ll lm lm  lm ll lm lm ll  -- ll ll ll --  lm lm lm ll --
  lm lm -- ll ll  lm lm ll ll ll  ll ll ll ll ll  ll ll lm ll ll  lm lm ll ll ll  ll ll lm lm lm  lm ll ll ll lm  ll ll lm lm lm  ll lm ll lm lm  lm lm ll ll ll
  ll lm ll lm ll  ll ll lm ll ll  ll ll ll ll ll  ll -- -- lm lm  lm ll ll ll ll  ll ll ll lm ll  lm lm lm ll ll  lm ll ll lm ll  lm lm ll ll ll  lm ll ll lm lm
  ll lm lm ll lm  ll lm ll ll ll  lm -- lm ll ll  ll lm ll ll
S8_9094750 <lmxll> {1-} (ll,lm) ; 273
  ll ll lm lm lm  lm -- ll ll --  lm ll ll ll lm  ll lm ll lm lm  ll ll ll ll lm  ll ll lm ll ll  lm lm lm ll ll  lm lm ll ll lm  ll lm lm ll ll  ll ll ll lm ll
  ll ll ll lm lm  ll ll lm lm lm  lm lm -- lm lm  lm lm ll lm lm  ll ll lm lm --  lm -- ll ll ll  ll lm lm lm ll  lm lm lm ll ll  lm ll lm ll ll  ll ll lm lm lm
  lm lm lm ll lm  lm ll ll lm lm  lm -- lm ll lm  lm lm ll ll ll  ll lm lm lm lm  lm lm lm lm ll  ll ll ll lm lm  ll ll lm ll lm  ll ll lm lm lm  ll ll ll ll ll
  lm ll ll lm ll  lm ll lm lm lm  ll lm -- lm lm  -- ll lm ll
S8_964921 <lmxll> {1-} (ll,lm) ; 274
  ll lm -- lm ll  lm ll ll ll lm  lm ll ll ll lm  ll lm ll lm lm  ll ll ll ll lm  lm ll lm ll lm  ll lm lm -- ll  ll ll ll ll lm  ll lm lm lm ll  ll ll ll lm lm
  ll ll ll lm lm  ll ll lm lm lm  lm lm lm lm ll  lm lm ll lm lm  ll ll ll ll lm  lm lm ll ll ll  ll lm lm lm ll  lm -- ll ll ll  lm ll ll ll ll  ll ll lm ll lm
  ll ll lm ll ll  ll lm ll lm lm  lm lm lm lm lm  lm ll ll ll ll  ll lm lm lm lm  lm lm lm ll lm  ll ll ll lm lm  ll lm lm ll --  ll ll lm lm lm  ll lm -- ll ll
  lm ll ll lm ll  lm ll lm lm lm  ll lm ll lm lm  lm ll lm ll
CH05c07 <abxcd> {00} (ac,ad,bc,bd) ; 275
  ac bc bd ac ac  bc bd bd bd bc  bd bc bd ad ac  bd bd bd bc bc  bc ad bd ac bc  bd bc ac ad bc  ad ac bd bc bd  bd bc bd ad bc  ad ac ac ac bd  ad -- ad bc ad
  bd bd -- bc ac  ad bc -- -- ac  ac bc -- ac ac  ac ac bd -- ac  ac bd ac bc ac  bd bc bc bc bd  bc ac ad bd --  ad bd -- -- ad  -- bc bd bc bc  bc ad bd bc bc
  ac ac bd ad bc  ac ad bd ac ad  ac ac bd ad bc  bc bc bc ac bc  ad -- bd bc bd  ad -- bc bd ad  bc ad bd bd ac  ad ad ac bd bd  ad ad ac -- ad  bd bc ad bd ad
  ac bc ad ad ad  bd bc ac ac ac  ac ac ad ac ad  bc ad bd bc
GD_SNP00803HRMa <efxeg> {00} (ee,ef,eg,fg) ; 276
  ee ef fg ee ee  ef fg fg fg ef  fg -- fg eg ee  fg fg fg ef ef  ef eg fg ee ef  fg ee ee eg ee  eg ee fg ef fg  fg ef fg eg ef  eg eg ee ee fg  eg ee eg ef eg
  ef fg eg ef ee  eg ef eg ef ee  ee ef ef fg ee  ee ee fg eg ee  ee fg ee ef ee  fg ef -- ef ef  ef ee eg fg ef  eg eg ee eg eg  ef ef fg ef ef  ef eg fg ef ef
  ee ee fg eg ef  ee eg fg ee eg  ee ee fg eg ef  ef ef ef ee ef  eg ef -- ef ef  fg ee ef fg eg  ef eg ee fg ee  eg eg ee fg fg  eg eg fg eg eg  fg ef fg fg eg
  ee ef eg eg eg  fg ef ee ee ee  ee -- eg eg eg  ef eg fg ef
COS3761 <nnxnp> {-1} (nn,np) ; 277
  nn np nn np np  nn nn nn nn np  nn nn nn nn nn  nn -- nn nn --  np nn np nn nn  np np -- nn nn  nn nn nn np np  np np nn nn np  nn nn np np np  nn nn nn np np
  np np nn nn np  -- nn np np np  nn np np np np  np np nn np np  nn np nn nn np  nn np nn nn np  np np nn nn nn  nn nn -- np np  np np np nn nn  np nn nn np nn
  np np np nn np  np nn nn np np  np np nn np np  np -- np np np  nn nn np -- nn  nn np np nn nn  np nn -- nn np  nn nn np np nn  nn nn nn nn np  np np nn np nn
  np np np nn nn  np np nn np np  nn np nn nn nn  np nn nn np
GD_SNP00053 <nnxnp> {-1} (nn,np) ; 278
  nn -- nn np np  nn nn nn nn np  nn nn nn nn --  nn nn nn np np  np nn nn np np  nn -- nn nn nn  nn np nn np nn  np np nn nn np  nn np np np nn  nn np nn np nn
  np np nn np np  nn nn nn np np  nn np np np np  np np nn nn np  nn nn nn np np  nn np np np np  np np nn nn --  nn nn np nn nn  np np nn np np  np nn nn np nn
  np np nn nn np  np nn nn np nn  np np nn nn np  np np np np np  nn nn np np nn  nn np np nn nn  np nn nn nn np  nn nn np nn nn  nn nn nn nn nn  np np nn -- nn
  np np nn nn nn  nn nn np np np  np np nn nn nn  -- nn -- np
GD_SNP00509 <nnxnp> {-0} (nn,np) ; 279
  np nn np nn nn  -- np np np nn  np np np np nn  np np np nn nn  nn np np nn nn  nn nn np np np  np nn np nn np  nn nn np np nn  np np nn nn np  np nn np nn np
  nn nn np nn nn  np np np nn nn  np nn nn nn nn  nn nn np np nn  np np np nn nn  np nn nn nn nn  nn nn np np np  np np nn np np  nn nn np np nn  nn np np nn np
  nn nn np np nn  nn np np nn np  np nn np np nn  nn nn nn nn nn  np np nn nn np  np nn nn np np  nn np np np nn  np np nn np np  np np np np np  nn nn np np np
  nn nn np np np  np nn nn nn nn  nn nn np np np  -- np -- nn
S9_11610387 <nnxnp> {-1} (nn,np) ; 280
  np np nn np np  np nn nn nn np  nn np nn nn np  nn nn nn np np  np nn nn np np  nn np np nn np  nn np nn np nn  nn np nn nn np  nn np np np nn  nn nn nn np nn
  nn nn nn nn np  nn np nn np np  np np np np np  np np nn np nn  np nn np np np  nn np np np nn  np np nn nn np  nn nn nn nn nn  np np nn np np  np nn nn np np
  np nn nn nn np  np nn nn np nn  np np nn np np  np np np np np  nn np nn np nn  nn np np nn nn  np np np nn np  nn nn np nn nn  nn nn nn nn nn  nn nn nn nn nn
  np np nn nn nn  nn np nn np np  np -- nn np nn  np nn np np
S9_12595761 <nnxnp> {-1} (nn,np) ; 281
  np nn nn np np  nn nn nn nn np  nn np nn nn np  nn nn nn np np  np nn nn np np  nn np np nn np  nn np nn np nn  nn -- -- nn np  nn np np np nn  nn nn nn -- nn
  nn nn nn np np  nn np nn np np  np np -- np np  np np nn np np  np nn np np np  nn np np np nn  np np nn nn np  nn nn nn nn nn  np np nn np np  np nn nn np np
  np np nn -- np  np nn nn np nn  np -- nn np np  np np np -- np  nn np nn np nn  nn np np nn nn  np np nn nn np  nn nn -- nn nn  nn nn nn nn nn  nn nn nn nn nn
  np nn nn nn nn  nn np np np np  np nn -- np nn  np nn nn --
S9_14818800 <nnxnp> {-1} (nn,np) ; 282
  np np nn np np  nn nn nn nn np  nn np nn nn np  nn nn nn np np  np nn nn np --  nn np np nn np  nn np nn np nn  nn np nn nn nn  nn nn np np nn  nn nn nn np nn
  np nn nn np np  nn -- nn -- nn  np np np np np  np nn nn np np  np nn np np np  nn np np np np  np np nn nn np  nn nn np nn nn  np -- nn np np  np nn nn np np
  np np nn nn np  np nn nn np nn  np np nn np np  np np np np np  nn np nn np nn  nn np np nn nn  -- np np nn nn  nn nn np nn nn  nn nn nn nn nn  nn nn nn nn nn
  np np nn nn nn  nn np np nn np  np np nn np nn  np nn nn np
S9_1498217 <nnxnp> {-0} (nn,np) ; 283
  nn nn np nn nn  nn np np np nn  np nn nn nn nn  nn np nn nn nn  np nn np np nn  np nn nn nn nn  nn np -- np np  np np np np nn  nn nn nn np np  np nn nn nn np
  np np np np nn  np nn np nn nn  nn nn np nn nn  nn nn nn nn np  np np nn nn nn  np nn nn nn np  nn nn np np nn  np np np np nn  nn nn np np nn  np np np nn nn
  nn np nn nn nn  nn np np nn np  nn nn np nn np  nn np nn nn nn  np np np nn nn  np nn nn np np  nn nn nn np nn  np np nn nn nn  np nn np np nn  np np np nn np
  np nn np np np  nn nn np np np  np nn -- nn nn  nn np nn nn
S9_18424820 <nnxnp> {-0} (nn,np) ; 284
  nn nn np nn nn  nn np np np nn  np nn np np nn  np np np nn nn  nn np np nn nn  np nn nn np nn  np nn np nn np  np nn np np nn  np np nn nn np  np nn np nn np
  nn np np nn nn  np nn np nn nn  nn nn nn nn nn  nn nn np np nn  nn np nn nn nn  np nn nn nn nn  nn nn np np nn  np np nn np np  nn nn np nn nn  nn np np nn nn
  nn nn np np nn  nn np np nn np  nn nn np nn nn  nn nn nn nn nn  np nn np nn np  np nn nn np np  nn np np np nn  np np nn np np  np np np np np  np np np np np
  nn nn np np np  np nn nn nn nn  nn nn np np np  nn np np nn
S9_20507714 <nnxnp> {-1} (nn,np) ; 285
  np np nn np np  nn nn nn nn np  nn nn nn nn np  nn nn nn np np  np nn nn np np  np np nn nn np  nn np nn np nn  np np nn nn np  nn nn np np nn  nn np nn np nn
  np -- nn np np  nn np nn np np  nn np np np np  np np nn nn np  np nn nn np np  nn np np np np  np np nn nn np  nn nn np nn nn  np -- nn np np  np nn nn -- nn
  np np nn nn np  np nn nn np nn  np np nn -- np  np -- np np np  nn nn np np nn  nn np np nn nn  np nn nn nn np  nn nn -- nn --  nn nn nn nn nn  nn nn nn nn nn
  -- np nn nn nn  nn nn np np --  np np nn -- nn  np nn nn np
S9_27818948 <nnxnp> {-1} (nn,np) ; 286
  nn np nn -- np  nn nn nn nn np  nn nn nn nn np  nn nn nn np np  np nn nn np np  np np nn nn nn  nn np nn np nn  np np nn nn np  nn nn np np nn  nn np nn np nn
  np np nn np np  nn nn nn np np  nn np np np np  np np nn nn np  nn nn nn np np  nn np np np np  np np nn nn nn  nn nn np nn nn  np np nn np np  np nn nn np nn
  nn np nn -- np  np nn nn np nn  np np nn nn np  np np np np np  nn nn np np nn  nn np np nn nn  np nn nn nn np  nn nn -- nn nn  nn nn nn nn nn  np nn nn nn nn
  np np nn nn nn  nn nn np np np  np np nn nn nn  np nn nn np
S9_29820988 <nnxnp> {-1} (nn,np) ; 287
  nn np nn np np  nn nn nn nn np  nn nn nn nn np  nn nn nn np np  np nn nn np np  np np nn nn nn  nn np nn np nn  np np nn nn nn  nn nn -- np nn  nn np nn -- nn
  np np nn np nn  nn nn nn np np  nn np np np np  np np nn nn np  nn nn nn np np  nn np np np np  np np nn nn nn  nn nn np nn nn  np np nn nn np  np nn nn np nn
  np np nn nn np  np nn nn np nn  np np nn nn np  np np np np np  nn nn np np nn  nn np np nn nn  np nn nn nn np  nn nn np nn nn  nn nn nn nn nn  np nn nn nn nn
  np np nn nn nn  nn np np np np  np -- nn nn nn  np nn nn np
S9_31836168 <nnxnp> {-1} (nn,np) ; 288
  nn np nn np np  nn nn nn nn np  nn nn nn nn nn  nn nn nn np np  np nn nn nn nn  np np np nn nn  nn nn nn np nn  np np nn nn np  nn nn np np nn  nn np nn np np
  -- np nn nn np  nn nn np -- np  nn np np np np  np np nn nn np  nn nn nn nn np  nn np np nn np  np nn nn nn nn  nn nn nn np nn  np np nn nn nn  np -- nn nn nn
  -- np np nn np  nn nn nn np nn  np -- nn nn np  np np np np nn  nn nn np nn nn  nn np np nn nn  np nn nn nn np  nn nn np np nn  nn nn nn nn --  np nn nn np nn
  np np nn nn nn  nn np np np np  nn np nn -- nn  np nn nn np
S9_34892329 <nnxnp> {-0} (nn,np) ; 289
  np nn nn nn nn  np np np np nn  np np np np np  np np np np nn  nn np nn np np  nn nn nn np np  np -- np nn nn  nn nn nn nn nn  -- np nn nn nn  np -- np nn nn
  nn nn np np nn  np nn nn nn nn  np nn nn nn nn  nn nn np nn nn  np np np np nn  np nn np nn nn  nn nn np np np  np np np nn nn  nn nn nn np np  nn np nn nn np
  nn nn nn -- nn  nn np np nn nn  nn nn np -- nn  nn nn nn nn nn  np np nn np np  np nn nn np np  nn np np np nn  nn np nn nn nn  np np np np nn  nn np np nn np
  nn nn np np np  nn nn nn nn nn  np nn nn np np  nn np np nn
S9_3552233 <nnxnp> {-1} (nn,np) ; 290
  np np nn np np  np nn nn nn np  nn np np np np  np nn np np np  nn np nn np np  nn np np nn nn  np nn nn nn nn  nn nn nn nn nn  np np np nn nn  nn np np np nn
  nn nn nn nn np  nn np nn np np  np np nn np np  np np np np nn  nn nn np np np  nn np np np nn  np np nn nn np  nn nn nn nn np  np np nn nn np  np nn nn np np
  np nn nn np np  np nn nn np nn  np np nn np nn  np nn np np nn  nn nn nn np np  nn np np nn nn  np nn np nn np  nn nn np np nn  nn nn nn nn nn  nn nn nn np nn
  nn np nn nn nn  np np nn nn nn  nn nn nn np np  np nn np np
S9_4617687 <nnxnp> {-0} (nn,np) ; 291
  nn nn np nn nn  nn np np np nn  np nn nn nn nn  nn np nn nn nn  np np np nn nn  np nn nn np nn  nn np np np np  np np np np nn  nn nn nn nn np  np nn nn nn np
  np np np np nn  np nn np nn nn  nn nn np nn nn  nn nn nn nn np  nn np nn nn nn  np nn nn nn np  nn nn np np nn  np np np np nn  nn nn np np nn  nn np np nn nn
  nn np np nn nn  np np np nn np  nn nn np nn np  nn np nn nn nn  np nn np nn nn  np nn nn np np  nn nn nn np nn  np np nn nn np  np np np np np  np np np np np
  np nn np np np  nn nn np np np  np np np nn nn  nn np nn nn
S9_6224555 <nnxnp> {-0} (nn,np) ; 292
  nn nn np nn nn  nn np np np nn  np nn nn np nn  np np nn nn nn  np np np nn nn  np nn nn np nn  nn np np np np  np nn -- np nn  np nn nn nn np  np nn nn nn np
  np np np np nn  np nn np nn nn  nn nn np nn nn  nn nn nn nn np  nn np nn nn nn  np nn nn nn np  nn nn np np nn  np np np np nn  nn nn np np nn  nn np np nn nn
  nn np np nn nn  np np np nn np  nn nn np nn np  nn np nn nn nn  np nn np nn np  np nn nn np np  nn nn nn nn nn  np np nn nn np  np np np np np  np np np np np
  np nn np np nn  nn nn np np nn  np np -- nn nn  nn np nn nn
S9_7983825 <nnxnp> {-1} (nn,np) ; 293
  np np nn np np  np nn nn nn np  nn np np nn np  nn nn np np np  nn nn nn np np  nn np np nn np  np nn nn nn nn  nn np nn nn np  nn np np np nn  nn np nn np nn
  nn nn nn nn np  nn np nn np np  np np nn np np  np np nn np nn  np nn np np np  nn np np np nn  nn np nn nn np  nn nn nn nn nn  np np nn nn np  np nn nn np np
  np nn nn np np  nn nn nn np nn  np np nn np np  np nn np np np  nn np nn np nn  nn np np nn nn  np np np nn np  nn nn np np nn  nn nn nn nn nn  nn nn nn nn nn
  np np nn nn nn  nn np nn nn np  nn nn nn np np  np nn np np
S9_9547289 <nnxnp> {-0} (nn,np) ; 294
  nn nn np nn nn  nn np np np nn  np nn np np nn  np np nn nn nn  np np np nn nn  np nn nn np nn  np np np np np  np nn np np nn  np nn nn nn nn  np nn np nn np
  np np np np nn  nn nn np nn nn  nn nn np nn nn  nn nn np nn np  nn np nn nn nn  np nn nn nn np  nn nn np np nn  np np np -- np  nn nn np nn nn  nn np nn nn nn
  nn np np np nn  np np np nn np  nn nn np nn nn  nn nn nn nn nn  np nn np nn np  np nn nn np np  nn nn nn np nn  np np nn nn np  np np np np np  np np np np np
  nn nn np np np  np nn np np nn  nn np nn nn nn  nn np nn nn
GD_SNP00766 <lmxll> {0-} (ll,lm) ; 295
  ll lm lm lm ll  -- lm lm lm lm  lm lm lm ll ll  ll lm ll ll lm  lm ll lm ll lm  lm ll lm ll ll  ll ll ll lm lm  lm ll ll ll ll  ll ll ll ll lm  ll ll ll lm lm
  lm ll lm lm ll  ll ll lm ll lm  ll lm lm lm ll  lm lm ll ll ll  ll lm ll lm ll  ll lm lm lm lm  lm ll ll lm lm  ll ll ll lm ll  lm ll lm lm lm  lm lm lm lm lm
  ll lm lm ll lm  ll ll lm ll lm  lm ll ll ll lm  lm lm lm ll lm  ll lm lm lm lm  ll ll lm ll ll  lm ll ll -- ll  ll ll ll lm lm  lm ll ll ll ll  lm ll lm lm ll
  ll lm ll ll lm  lm ll ll ll lm  ll ll lm ll ll  -- ll -- lm
GD_SNP00958 <lmxll> {0-} (ll,lm) ; 296
  ll lm lm ll ll  -- lm lm lm lm  lm lm lm ll ll  lm lm lm lm lm  lm ll lm ll lm  lm lm ll ll ll  ll ll lm lm lm  lm lm lm ll lm  ll ll ll ll lm  ll ll ll lm ll
  lm lm ll lm ll  ll lm ll lm ll  ll lm lm ll ll  ll ll lm ll ll  ll lm ll lm ll  lm lm lm lm lm  lm ll ll lm lm  ll lm ll ll ll  lm lm lm lm lm  lm ll lm lm lm
  ll ll lm ll lm  ll ll lm ll ll  ll ll lm ll lm  lm lm lm ll lm  ll lm lm lm lm  ll ll lm lm ll  lm ll ll lm ll  ll ll ll lm lm  ll ll lm ll ll  lm lm ll lm ll
  ll lm ll ll ll  lm lm ll ll ll  ll ll ll ll ll  -- ll -- lm
GD_SNP01277 <lmxll> {0-} (ll,lm) ; 297
  ll -- lm lm ll  ll lm lm lm lm  lm lm lm ll ll  ll lm ll ll lm  lm lm lm ll lm  ll ll lm ll ll  ll ll ll lm lm  lm ll ll ll ll  ll lm ll ll lm  ll ll ll lm lm
  lm -- lm lm ll  ll ll lm ll lm  ll lm lm lm ll  lm lm ll ll ll  ll ll ll lm ll  ll lm lm ll lm  lm ll ll lm lm  ll ll ll lm ll  lm ll lm lm lm  lm lm lm lm lm
  ll lm lm ll lm  lm ll lm ll lm  lm ll ll ll lm  lm lm lm ll lm  ll lm lm lm lm  ll ll lm ll ll  lm ll ll -- ll  ll ll ll lm ll  lm ll ll ll ll  lm ll lm lm --
  lm lm ll ll lm  lm ll ll ll lm  ll ll lm ll ll  -- ll -- lm
GD_SNP01880 <lmxll> {0-} (ll,lm) ; 298
  ll lm lm ll ll  lm lm lm lm lm  lm lm lm ll ll  lm lm lm lm lm  lm ll lm ll lm  ll lm ll ll lm  ll ll lm lm lm  lm lm lm ll lm  -- lm ll ll lm  ll ll ll lm ll
  lm lm ll -- ll  ll lm ll lm ll  ll lm lm ll ll  ll ll lm lm ll  ll lm ll lm ll  lm lm lm lm lm  lm ll ll lm --  ll -- ll ll ll  lm lm lm lm lm  lm ll lm lm lm
  ll ll lm ll lm  ll ll lm ll ll  ll ll lm ll lm  lm lm lm ll lm  ll lm lm lm lm  ll ll lm lm ll  lm ll ll lm ll  ll ll ll lm lm  ll ll lm ll ll  lm lm ll lm ll
  ll lm ll ll --  lm lm ll ll ll  ll ll ll ll ll  -- ll -- lm
S9_11610386 <lmxll> {1-} (ll,lm) ; 299
  lm ll ll lm lm  ll ll ll ll ll  ll ll ll lm lm  ll ll ll ll ll  ll lm ll lm ll  lm ll lm lm ll  lm lm ll ll ll  ll ll ll ll ll  lm lm lm lm ll  lm -- lm ll lm
  ll ll lm ll lm  lm ll lm ll lm  lm ll ll lm lm  lm lm ll ll lm  lm ll lm ll lm  ll lm ll ll ll  ll lm lm ll ll  lm ll lm lm lm  ll ll ll ll ll  ll lm ll lm ll
  lm lm lm lm ll  lm lm ll lm lm  lm lm ll lm ll  ll ll ll lm ll  lm ll ll ll ll  lm lm ll ll lm  ll lm lm ll lm  lm lm lm ll ll  lm lm ll lm lm  ll lm lm ll lm
  lm ll lm lm lm  ll ll lm ll lm  lm ll -- lm lm  ll lm ll ll
S9_14488009 <lmxll> {1-} (ll,lm) ; 300
  lm ll ll lm lm  ll ll ll ll ll  ll ll ll lm lm  ll ll ll ll ll  ll lm ll lm ll  ll ll lm lm lm  lm lm ll ll ll  ll ll ll lm ll  lm lm lm lm ll  lm lm lm ll lm
  ll ll lm ll lm  lm ll lm ll lm  lm ll ll lm lm  lm lm ll lm lm  lm ll lm ll lm  ll ll ll ll ll  ll lm lm ll ll  lm ll lm lm lm  ll ll ll ll ll  ll lm ll ll ll
  lm lm ll lm ll  lm lm ll lm lm  lm lm ll lm ll  ll ll ll lm ll  lm ll ll ll ll  lm lm ll ll lm  ll lm lm ll lm  lm lm lm ll ll  lm lm ll lm lm  ll ll ll ll lm
  lm ll lm lm lm  ll ll lm lm lm  lm lm lm lm lm  ll lm ll ll
S9_1692625 <lmxll> {1-} (ll,lm) ; 301
  -- ll ll lm lm  ll lm lm ll ll  ll ll lm ll ll  ll ll ll ll ll  lm lm ll ll ll  lm ll lm ll ll  ll -- lm -- ll  ll ll ll ll ll  lm ll lm lm lm  lm lm ll lm lm
  lm -- lm ll ll  ll ll lm ll lm  ll ll ll lm lm  lm lm ll ll lm  lm ll lm lm lm  ll lm ll ll lm  lm lm lm lm ll  lm lm ll lm ll  lm ll ll lm ll  ll lm ll lm ll
  lm lm lm ll ll  lm ll ll ll lm  lm ll ll ll ll  ll ll ll ll ll  lm ll ll ll lm  lm ll ll ll lm  ll ll lm lm lm  ll lm ll lm --  lm lm ll -- ll  ll lm lm lm lm
  lm lm ll lm lm  ll ll lm ll lm  lm -- ll -- lm  ll lm ll ll
S9_2050467 <lmxll> {0-} (ll,lm) ; 302
  ll lm lm ll ll  lm ll ll lm lm  lm lm ll lm lm  lm lm lm lm lm  ll ll lm lm lm  ll lm ll ll lm  ll ll lm ll lm  lm lm lm lm lm  ll ll ll ll ll  ll ll lm ll ll
  ll lm ll lm lm  lm lm ll lm ll  lm lm lm ll ll  ll ll lm lm ll  ll lm ll ll ll  lm ll lm lm ll  ll ll ll ll lm  ll ll lm ll lm  ll lm lm ll lm  lm ll lm ll lm
  ll ll ll lm lm  ll lm lm ll ll  ll lm lm ll lm  lm lm lm lm lm  ll lm lm lm ll  ll lm lm lm ll  lm ll ll ll ll  lm ll lm ll lm  ll ll lm ll lm  lm ll ll ll ll
  ll ll lm ll ll  lm lm ll lm ll  ll lm ll ll ll  lm ll -- lm
S9_21307348 <lmxll> {0-} (ll,lm) ; 303
  ll lm lm ll ll  lm lm lm lm lm  lm lm lm ll ll  ll lm lm lm lm  lm ll lm ll lm  lm ll lm ll ll  ll ll ll lm lm  lm lm lm ll lm  ll ll ll ll lm  ll ll ll lm lm
  lm lm ll lm ll  ll ll lm lm lm  ll lm lm lm ll  lm ll lm ll ll  ll lm ll lm ll  lm lm lm lm lm  lm ll ll lm lm  ll ll ll ll ll  lm ll lm lm lm  lm ll lm lm lm
  ll ll lm lm lm  ll ll lm ll lm  ll ll lm ll lm  lm lm lm ll lm  ll lm lm lm lm  ll ll lm lm ll  lm ll ll lm ll  ll ll ll lm lm  ll ll lm ll ll  lm lm lm lm ll
  ll lm ll ll lm  lm lm ll ll lm  ll ll ll ll ll  lm ll ll lm
S9_2813272 <lmxll> {0-} (ll,lm) ; 304
  ll lm lm ll ll  lm ll ll lm lm  lm lm ll lm lm  -- lm lm lm lm  ll ll lm lm lm  ll ll ll ll lm  ll ll lm ll lm  lm lm -- lm lm  ll lm ll ll ll  ll ll lm ll ll
  ll -- ll lm lm  lm lm ll lm ll  lm lm lm ll ll  ll ll lm lm ll  ll lm ll ll ll  lm ll lm lm ll  ll ll ll ll lm  ll ll -- ll lm  lm lm lm lm lm  -- ll lm ll lm
  ll ll ll lm lm  ll lm lm ll ll  ll lm lm ll lm  lm lm lm lm lm  ll lm lm lm ll  ll lm lm lm ll  lm ll ll ll ll  lm -- lm ll lm  ll ll lm ll lm  lm ll ll lm ll
  ll ll ll ll ll  lm lm ll lm ll  ll lm ll ll ll  lm ll lm ll
S9_31836215 <lmxll> {1-} (ll,lm) ; 305
  lm ll ll lm lm  lm ll ll ll ll  ll ll ll lm lm  lm ll lm lm ll  ll lm ll lm ll  ll lm ll lm lm  lm lm -- ll ll  ll lm lm lm lm  ll -- lm lm ll  lm lm lm ll ll
  ll lm lm ll lm  lm lm ll ll ll  lm ll ll ll lm  ll ll ll lm lm  lm ll lm ll lm  lm ll ll ll ll  ll -- lm ll ll  lm lm lm lm ll  ll lm ll ll ll  ll -- ll ll ll
  ll lm ll ll ll  -- lm ll lm ll  lm ll lm ll ll  ll ll ll lm ll  lm ll ll ll ll  lm lm ll ll lm  ll lm lm ll lm  lm lm lm ll ll  ll lm ll lm ll  ll ll ll ll lm
  lm ll lm lm ll  ll lm lm lm ll  -- lm ll -- lm  ll lm lm ll
S9_34056270 <lmxll> {1-} (ll,lm) ; 306
  lm ll ll ll lm  lm ll ll ll ll  ll ll ll lm lm  lm ll lm lm ll  ll ll ll lm ll  ll lm ll ll lm  lm lm lm ll ll  ll lm lm lm lm  -- -- lm lm ll  lm ll lm ll --
  ll -- ll ll lm  lm -- ll ll ll  lm ll ll ll lm  ll ll lm lm lm  lm ll lm ll lm  lm ll ll ll ll  ll ll lm ll ll  lm lm lm ll --  ll lm ll ll ll  ll ll ll ll ll
  lm ll ll lm ll  ll lm ll lm ll  ll lm lm lm ll  ll ll ll lm ll  lm ll ll ll ll  lm lm ll lm lm  ll lm lm ll lm  lm lm lm ll ll  ll lm lm lm lm  ll ll ll ll lm
  ll ll lm lm ll  ll lm lm lm ll  lm lm -- -- lm  ll lm lm ll
S9_3552213 <lmxll> {0-} (ll,lm) ; 307
  ll lm lm ll ll  lm ll ll lm lm  lm lm ll lm lm  lm lm lm lm lm  ll ll lm ll lm  ll lm ll ll --  ll ll lm ll lm  lm -- lm lm --  ll lm ll ll ll  ll ll lm ll ll
  ll lm ll lm lm  lm lm ll lm ll  lm lm lm ll ll  ll ll lm lm ll  ll lm ll ll ll  lm ll lm lm ll  ll ll ll ll lm  ll ll lm ll lm  lm lm lm lm lm  lm ll lm ll lm
  ll ll ll lm lm  ll lm lm ll ll  ll lm lm ll lm  lm lm lm lm lm  ll lm lm lm ll  ll lm lm lm ll  lm ll ll ll ll  lm ll ll ll lm  ll ll lm ll lm  lm ll ll lm ll
  ll ll ll ll ll  lm lm ll lm ll  ll lm ll ll ll  lm ll lm lm
S9_4760533 <lmxll> {0-} (ll,lm) ; 308
  ll lm -- ll ll  lm ll ll lm lm  lm lm ll lm lm  lm lm lm lm lm  ll ll lm ll lm  ll lm ll ll lm  ll ll lm ll lm  lm lm lm lm lm  ll lm ll ll ll  ll ll lm ll ll
  ll -- ll lm ll  lm lm ll lm ll  lm lm lm ll ll  ll ll lm lm ll  ll lm ll ll ll  lm ll lm lm ll  ll ll ll lm lm  ll ll lm ll lm  lm lm lm lm lm  ll ll lm ll lm
  ll ll ll lm lm  lm lm lm ll ll  ll lm lm ll lm  lm lm -- lm lm  ll lm lm lm ll  ll lm lm lm ll  lm ll ll ll ll  lm ll ll ll lm  ll ll lm ll lm  lm ll ll lm ll
  ll ll ll ll ll  lm lm ll lm ll  ll lm ll ll ll  lm ll lm lm
S9_5969442 <lmxll> {1-} (ll,lm) ; 309
  lm ll ll lm lm  ll lm lm ll ll  ll ll ll ll ll  ll ll ll ll ll  ll lm ll lm ll  lm ll lm ll ll  lm lm ll lm ll  ll ll ll ll ll  lm ll lm lm ll  lm lm ll ll lm
  ll ll lm ll lm  ll ll lm ll lm  ll ll ll lm lm  lm lm ll ll lm  lm ll lm lm lm  ll lm ll ll ll  lm lm lm ll ll  lm ll lm lm ll  ll ll ll ll ll  ll lm ll lm ll
  lm lm lm ll ll  lm ll ll lm lm  lm ll ll lm ll  ll ll ll lm ll  lm ll ll ll ll  lm ll ll ll lm  ll -- lm lm lm  ll lm lm ll ll  lm lm ll lm ll  ll lm lm ll lm
  lm lm lm lm lm  ll ll lm ll lm  lm ll lm lm lm  ll lm ll ll
S9_8275756 <lmxll> {0-} (ll,lm) ; 310
  ll lm lm ll ll  lm ll ll lm lm  lm lm lm lm ll  lm lm lm lm lm  lm ll lm ll lm  ll lm ll ll lm  ll ll lm lm lm  lm lm lm lm lm  ll lm ll ll lm  ll ll lm lm ll
  lm lm ll lm ll  lm lm ll lm ll  lm lm lm ll ll  ll ll lm lm ll  ll lm ll ll ll  lm ll lm lm lm  ll ll ll lm lm  ll lm ll ll lm  lm lm lm lm lm  lm ll lm ll lm
  ll ll ll ll lm  ll ll lm ll ll  ll ll lm ll lm  lm lm lm ll lm  ll lm lm lm lm  ll lm lm lm ll  lm ll ll lm ll  lm ll ll lm lm  ll ll lm ll ll  lm ll ll lm ll
  ll lm ll ll ll  lm lm ll lm ll  ll ll ll ll ll  lm ll lm ll
S9_9547310 <lmxll> {1-} (ll,lm) ; 311
  lm ll ll lm lm  ll ll ll ll ll  ll ll ll ll lm  ll ll ll ll ll  ll lm ll lm ll  lm ll lm lm ll  lm lm ll ll ll  lm ll ll ll ll  lm ll lm lm ll  lm lm ll ll lm
  ll ll lm ll lm  ll ll lm ll lm  ll ll ll lm lm  lm lm ll ll lm  lm ll lm ll lm  ll lm ll ll ll  ll lm lm ll ll  lm ll lm ll ll  ll ll ll ll ll  ll lm ll lm ll
  lm lm lm ll ll  lm lm ll lm lm  lm ll ll lm ll  ll ll ll lm ll  lm ll ll ll ll  lm ll ll ll lm  ll lm lm ll lm  ll lm lm ll ll  lm lm ll lm lm  ll lm lm ll lm
  lm ll lm lm lm  ll ll lm lm lm  lm lm -- lm lm  ll lm ll ll
S9_971024 <lmxll> {0-} (ll,lm) ; 312
  ll lm lm ll ll  lm ll ll lm lm  lm lm ll lm lm  lm ll lm -- lm  ll ll -- lm lm  ll lm ll ll lm  lm ll ll ll lm  lm lm lm lm lm  ll lm ll ll ll  ll ll lm ll ll
  ll lm ll lm lm  lm lm ll lm ll  ll lm lm ll ll  ll ll lm lm ll  ll lm ll ll ll  lm ll lm lm ll  ll ll ll ll lm  lm ll lm ll ll  ll lm lm ll lm  lm ll lm ll lm
  lm ll ll -- lm  ll lm ll lm ll  ll lm lm lm lm  lm lm ll lm lm  ll lm ll lm ll  lm lm lm lm ll  lm ll ll ll ll  lm ll lm ll lm  ll ll lm ll lm  lm ll ll ll ll
  ll ll lm ll ll  lm lm ll lm ll  ll lm ll ll ll  lm ll lm lm
CH02b07 <efxeg> {00} (ee,ef,eg,fg) ; 313
  fg ef ef eg ef  fg eg ef fg fg  ef ef -- eg ef  ee eg fg ee fg  ee eg ef ef --  eg fg eg ef ef  fg eg ef ee eg  eg fg ee ef fg  ef ef fg ee ee  ee ee ee ef ef
  ef ee fg eg eg  eg ef eg ef eg  fg eg ee ef ef  ef fg ef ef eg  ef eg ef ee fg  fg eg ee ef ef  eg ef ee eg ee  ef ef ee fg ee  eg eg ef eg ee  eg ee ee ee eg
  fg ee eg ee fg  fg eg eg ef fg  eg fg fg ef fg  ee eg eg eg eg  ef fg fg ef ee  ef fg fg ee fg  ef ee eg fg fg  eg ee eg ef fg  eg ee ee ee eg  eg ef eg eg ee
  ee eg fg fg fg  eg ee eg ef fg  ef eg eg fg ee  ee ef fg eg
COL <efxeg> {00} (ee,ef,eg,fg) ; 314
  eg fg ee ee ef  -- ef eg ef ef  ef ee fg ee eg  ee eg fg fg ee  ef fg ef eg fg  eg ee ee fg fg  ef ee fg fg ee  eg ef eg fg ef  fg ef eg ee ee  ee ee ef ef ef
  fg ef ef ee ef  ef ef ee fg --  fg ef ee ef ee  ee ee eg ef ee  ee ee ef ef fg  ef ee ee ef ee  eg ee eg fg eg  ef ee eg ef ef  eg ef ee ef ef  eg eg ee ef ef
  fg eg ef ef ef  eg eg eg fg ef  ee ee ef ef ee  -- fg eg fg ef  fg ef ee fg ee  fg ef ef eg eg  fg ef ee fg fg  ee ee ee fg ef  fg eg ee ee eg  eg fg eg ef ee
  eg eg ee ef eg  ee ee ee fg fg  fg ee fg ef ee  -- fg fg ee
DIP1HRMb <efxeg> {01} (ee,ef,eg,fg) ; 315
  ee ef eg eg fg  ef fg ee fg fg  fg eg ef eg ee  eg ee ef ef eg  fg ef fg ee ef  ee eg eg ef ef  fg eg ef ef eg  ee fg ee ef fg  ef fg ee ee eg  eg eg fg fg fg
  ef fg fg eg fg  fg fg eg ef fg  ef fg eg fg eg  eg eg ee fg eg  eg eg fg -- ef  fg -- eg fg eg  ee eg ee ef ee  fg eg ee fg fg  ee fg eg fg fg  ee ee eg fg fg
  ef ee ef fg fg  ee ee ef ef ef  eg eg fg fg eg  eg ef ee ef fg  ef fg eg ef eg  ef fg fg ee ee  ef fg eg ef ef  eg eg eg ef fg  ef ee eg eg --  ee ef ee fg eg
  ee ee eg fg ee  eg eg eg ef ef  ef eg ef fg ee  ef ef ef eg
Hi22a07x_202 <efxeg> {10} (ee,ef,eg,fg) ; 316
  fg eg ef ef ee  eg ee fg ee ee  ee ef eg ef fg  ef fg eg eg ef  ee eg ee fg eg  fg ef ef eg ee  ee ef eg eg ef  fg ee fg eg ee  eg ee fg fg ef  ef ef ee ee ee
  eg ee ee ef ee  ee ee ef eg ee  eg ee ee eg ef  ef ef fg ee ef  ef fg ee ee eg  ee ef ef ee ef  fg ef fg eg fg  ee fg fg ee ee  fg ee ef ee ee  fg fg ef ee ef
  eg fg eg ee eg  fg fg fg eg eg  ef ef ee ee ef  ef -- fg eg ee  eg ee ef eg ef  eg ee ee fg fg  eg ee ef eg eg  ee ef ef eg ee  eg fg ef ef fg  fg eg fg ee ef
  fg fg ef ee fg  ef ef ef eg eg  eg ef eg ee fg  eg eg eg ef
Hi05b02 <abxcd> {01} (ac,ad,bc,bd) ; 317
  ac bc ad ad bd  bc bd ac bd bd  bd ad bc ad ac  ad -- bc -- ad  bd bc bd ac bc  ac ad -- bc bd  -- ad bc bc ad  ac -- ac bc bd  bc bd ac ac ad  ad ad bd bd bd
  bc bd bd ad bd  bd bd ad bc bd  bc bd bd bc ad  ad ad ac bd ad  ad ac bd bd bc  bd ad ad bd ad  ac ad ac bc ac  bd ac ac bd bd  ac bd ad bd bd  ac ac ad bd ad
  bc ac bc bd bc  ac ac bc bc bc  ad ad bd bd ad  ad bd ac bc bd  bc bd ad bc ad  bc bd bd ac ac  bc bd ad bc bc  bd ad ad bc bd  bc ac ad ad ac  ac bc ad bd ad
  ac ac ad bd ac  -- ad ad bc bc  bc ad bc bd ac  bc bc bc ad
GD100 <abxcd> {11} (ac,ad,bc,bd) ; 318
  bc ac bd bd ad  ac ad bc ad ad  ad bd ac bd bc  bd bc ac ac bd  ad ac ad bc ac  bc bd bd ac ad  ad bd ac ac bd  bc ad bc ac ad  ac ad bc bc bd  bd bd ad ad ad
  ac ad ad bd ad  ad ad bd ac ad  ac ad bd ac bd  bd bd bc ad bd  bd bc ad ad ac  ad bd bd ad bd  bc bd bc ac bc  ad bc bc ad ad  bc ad bd ad ad  bc bc bd ad bd
  ac bc ac ad ac  bc bc bc ac ac  bd bd ad ad bd  bd ac bc ac ad  ac ad bd ac bd  ac ad ad bc bc  ac ad bd ac ac  ad bd bd ac ad  ac bc bd bd bc  bc ac bc ad bd
  bc bc bd ad bc  bd bd bd ac ac  ac bd ac ad bc  ac ac ac bd
CH03d11 <nnxnp> {-1} (nn,np) ; 319
  nn nn np np np  nn np np nn np  np np nn nn nn  nn nn nn np nn  -- nn np np nn  nn nn nn nn nn  np nn nn nn --  -- -- -- -- --  -- -- nn nn np  -- -- np np np
  nn np np nn np  nn np np -- --  -- np np -- --  -- nn nn np nn  np np np -- --  nn nn np np nn  -- -- -- -- nn  np np np np np  nn np np np np  nn np np np nn
  nn nn -- np np  np -- -- -- np  np np -- nn np  np nn nn nn nn  np nn np np np  np np np -- np  nn np np nn nn  np -- np np nn  nn nn np np nn  nn nn nn nn np
  np nn nn nn nn  nn np np nn nn  np np nn np np  nn nn nn np
DIP47HRM <nnxnp> {-0} (nn,np) ; 320
  np -- nn nn nn  np nn np np nn  nn nn np np np  np np np np np  -- np nn -- np  np nn np np np  nn -- np np np  -- nn nn np nn  nn np np nn nn  nn nn nn nn nn
  np nn nn np nn  nn nn nn np np  np nn nn nn nn  np np -- nn nn  nn nn nn nn np  np np nn nn np  nn np np np np  nn nn np nn nn  -- nn nn nn nn  nn nn nn nn nn
  -- np np nn nn  -- np np np nn  nn nn np np nn  nn np np np nn  nn np nn np nn  nn nn nn np nn  np nn nn np np  nn nn nn nn np  np np nn nn np  np np np nn nn
  nn np nn nn np  np nn nn np np  nn nn np nn nn  np np np nn
GD_SNP00307HRMa <nnxnp> {-1} (nn,np) ; 321
  nn nn np np np  nn np nn nn np  np np nn nn nn  nn nn nn nn np  np nn np np nn  nn np nn nn nn  np nn nn nn nn  nn np np nn np  np nn nn nn np  np np np np np
  nn np np np np  -- np np nn np  nn np np np np  np nn nn np np  np np np np nn  np nn np np nn  np np nn nn nn  np np np np np  nn np np np np  np np np np np
  nn nn nn np np  nn nn nn nn np  np np np np np  np nn np nn np  np np np nn np  nn np np nn nn  nn np np nn nn  np np np nn nn  nn np np np nn  nn nn nn np np
  np nn np np nn  np np np nn nn  nn np nn np np  nn nn nn np
Hi03f06_169 <nnxnp> {-0} (nn,np) ; 322
  np np nn np nn  np nn nn np nn  nn nn nn np nn  nn np np nn np  nn np nn nn np  np np np nn np  nn np nn nn np  np np nn nn --  nn np np nn nn  nn nn nn nn nn
  np nn nn np np  nn nn np np np  np nn -- nn np  np nn nn nn nn  nn nn nn np np  np nn nn np --  nn np np np np  nn nn nn np nn  np np nn nn nn  nn nn nn nn np
  np nn np nn np  nn np np np np  nn nn np np np  nn np np np np  nn np -- nn nn  nn np nn nn nn  np nn -- np nn  nn nn nn nn np  np nn np nn np  nn nn np np nn
  nn nn -- np np  np nn nn np np  nn nn np nn nn  np nn np np
S10_122755 <nnxnp> {-1} (nn,np) ; 323
  nn np np nn np  nn nn np nn nn  np np np np np  np nn nn nn nn  np nn np np np  nn nn np np np  nn np np np nn  nn nn np np nn  nn np nn nn np  np np np np np
  np np nn nn nn  nn np nn np nn  np nn nn np np  np np np np nn  np nn np np nn  nn nn np nn np  nn np np np np  np nn np nn np  nn nn np nn np  nn np np np np
  nn np nn np nn  nn nn nn np nn  nn nn nn nn nn  np nn nn nn nn  np nn nn np np  np nn nn np nn  np np np nn nn  nn np nn np nn  nn np nn nn nn  nn nn nn np np
  np nn np nn nn  nn np nn np nn  np nn nn nn nn  np np nn nn
S10_12344698 <nnxnp> {-1} (nn,np) ; 324
  nn np np nn np  nn np np nn nn  np np np nn np  np nn nn np nn  np nn nn np np  nn nn nn np np  nn nn np np nn  nn nn np np nn  np np nn np np  np np np np np
  nn np nn nn nn  nn np np np nn  nn nn np np np  nn nn np np np  np np np np nn  nn nn np np np  np np nn nn nn  np np np nn nn  nn nn np nn np  np np np np nn
  nn np nn np nn  np nn nn np nn  nn nn nn np nn  np nn nn nn nn  np nn nn np np  np nn nn np np  np np np nn nn  nn np nn np nn  nn np nn np nn  nn nn nn nn np
  np nn nn nn nn  nn np nn nn nn  np nn nn nn np  np np nn nn
S10_17997342 <nnxnp> {-0} (nn,np) ; 325
  nn np nn np np  nn nn nn np nn  nn nn np np np  np np np nn np  nn np nn nn np  np np np -- np  nn np np np np  np nn nn nn np  -- np np nn nn  nn nn nn nn nn
  np nn np -- np  -- nn nn np np  nn nn nn nn nn  np -- nn nn nn  nn nn nn nn np  np -- nn nn np  nn np np np np  nn nn nn np nn  np nn nn nn nn  nn nn nn nn np
  np np np nn np  -- np np np np  nn nn np nn np  nn np nn np np  nn np np nn nn  nn nn nn nn nn  np nn -- np nn  nn nn nn nn np  np nn nn nn np  np np np np nn
  nn np np np np  np nn nn np np  nn nn np nn nn  np -- np np
S10_18200390 <nnxnp> {-0} (nn,np) ; 326
  np np nn -- np  np nn nn np nn  nn nn np np np  -- np np nn np  nn np nn nn np  np np np -- --  nn np -- np np  nn nn nn nn np  nn nn -- nn nn  nn nn nn nn nn
  np nn nn np np  np nn nn np np  -- nn nn nn nn  np np np nn nn  nn nn nn nn np  np np nn nn np  nn np np np np  nn nn nn np nn  np nn nn nn nn  nn nn nn -- np
  np np nn nn np  nn np np np np  nn nn np nn np  nn np np np np  nn np np nn nn  nn nn nn nn nn  np nn nn np nn  nn nn nn nn --  np nn nn nn np  np np np nn nn
  nn nn np np np  np nn nn np np  nn np np nn nn  np np np np
S10_19608658 <nnxnp> {-0} (nn,np) ; 327
  np np nn nn --  np nn nn np nn  nn nn np np np  np np np nn np  nn np nn nn np  np np nn np np  nn np np np np  -- nn nn np np  nn np nn nn nn  nn nn nn nn nn
  np nn nn np nn  np nn nn np np  nn nn nn nn nn  np np np nn nn  nn nn nn nn np  np np nn nn np  nn np np np np  nn nn nn nn nn  np nn nn nn nn  np nn nn nn --
  np -- np nn nn  -- np np np np  nn nn np nn nn  nn np np np np  nn np nn nn nn  nn nn nn nn nn  -- nn nn np np  nn nn nn nn np  np nn nn nn --  np np np np nn
  nn np np np np  np nn nn np np  nn -- np nn nn  np np np nn
S10_24274971 <nnxnp> {-1} (nn,np) ; 328
  nn nn np np np  nn np nn nn np  np np nn nn nn  nn nn nn np nn  np nn np np nn  nn np nn nn nn  np nn nn nn nn  nn nn np nn nn  np nn nn np np  np np np np np
  nn np np nn --  -- np np nn nn  nn np np np np  nn nn nn np nn  np nn np np nn  nn nn np np nn  np nn nn nn nn  np np nn np np  nn np np np np  np np np np np
  nn nn nn np --  -- nn nn nn np  np np nn nn np  np nn nn nn np  np nn np nn np  np np np nn np  nn nn np nn nn  np np np np nn  nn nn np np nn  nn nn nn np np
  np nn nn np nn  nn nn np nn nn  np np nn np np  nn nn nn np
S10_2691218 <nnxnp> {-0} (nn,np) ; 329
  np nn nn np nn  nn np nn nn np  nn nn nn np nn  nn np np nn np  nn np nn nn nn  np np np nn nn  np np nn nn np  np np nn nn np  np nn np np nn  nn nn nn nn nn
  nn nn np np np  np nn np nn np  nn nn nn nn nn  nn nn nn nn np  nn np nn nn np  np np nn nn nn  np nn nn np nn  nn np nn np nn  np np nn np nn  np nn nn nn np
  np nn np nn nn  np np np nn np  np np np nn np  nn np nn np nn  nn np np nn nn  nn np np nn np  nn nn nn nn np  np nn np nn np  np nn np nn np  np np np nn nn
  nn np np np np  np nn np nn np  nn np nn np np  nn -- np np
S10_32759177 <nnxnp> {-1} (nn,np) ; 330
  nn nn np np np  nn np nn -- np  -- np nn np nn  np nn nn nn np  np nn np nn nn  nn np np nn np  np -- nn nn np  nn np nn nn np  nn np nn nn np  np np np -- np
  nn np np np np  nn np np -- np  nn np np nn np  np np nn np np  np nn np np nn  -- np np np np  nn np nn nn nn  np nn nn np np  nn np np np np  nn nn np np np
  nn nn nn nn nn  nn nn nn nn nn  np np np np np  np np nn nn np  nn np np nn np  nn np np nn nn  nn np np nn nn  np np nn nn np  nn nn np np nn  nn np np -- np
  nn nn np np nn  np np np nn nn  nn np nn -- nn  nn nn nn np
S10_3332911 <nnxnp> {-1} (nn,np) ; 331
  nn np np nn np  nn nn np np nn  np np np nn np  np nn nn np nn  np nn np np np  nn nn nn np np  nn nn nn np nn  nn nn -- np nn  nn np nn nn np  np np np np np
  np np nn nn nn  nn np nn np nn  nn nn np np np  np np np np nn  np nn np np nn  nn nn np np np  nn np np nn np  np nn np nn np  nn nn np nn np  nn np np np nn
  nn np nn nn nn  nn nn nn np nn  nn nn nn np nn  np nn nn nn nn  np nn nn np np  np nn nn np nn  np np np nn nn  nn np nn -- nn  nn np nn np nn  nn nn nn np np
  np nn nn nn nn  nn np nn np nn  np nn nn nn nn  np np nn nn
S10_33529692 <nnxnp> {-1} (nn,np) ; 332
  nn np np np np  nn np nn np np  np np nn np nn  np nn nn nn np  np nn np nn nn  nn np np nn np  np nn nn nn np  nn nn nn nn np  nn nn nn nn np  np np np np np
  nn np np nn np  np np nn nn np  nn np np nn np  np np nn np np  np nn np np nn  np np np np np  nn np nn nn nn  np nn nn np nn  nn np np np np  nn nn np np np
  nn nn nn nn nn  nn nn nn nn nn  np nn np np np  np np np nn np  nn np np nn np  nn np np nn nn  nn nn np nn nn  np np nn nn np  nn nn nn np nn  nn np np nn np
  nn nn np np nn  np np -- nn nn  nn nn nn -- nn  np nn nn np
S10_6710788 <nnxnp> {-1} (nn,np) ; 333
  nn nn np nn np  nn nn np nn nn  np np np nn np  np nn nn np nn  np nn np np np  nn nn nn -- np  nn nn np np nn  nn nn np np nn  np np nn np np  np np np np np
  np np nn nn nn  nn nn nn -- nn  nn nn np np np  np nn np np nn  np nn np np nn  nn nn np np np  nn np np nn np  np np np nn --  nn nn np nn np  nn nn nn np nn
  nn np nn np nn  nn nn nn np nn  nn nn nn -- nn  np nn nn nn nn  np nn nn np np  np nn nn np nn  np np np nn nn  np np nn np nn  nn np nn np nn  nn nn nn nn np
  np nn nn nn nn  nn np nn np nn  np nn nn nn np  np np nn nn
S10_872793 <nnxnp> {-1} (nn,np) ; 334
  nn np np nn np  nn nn np nn nn  np np nn nn np  np nn nn nn nn  np nn -- np np  nn nn np np np  nn np np np nn  nn nn np np nn  nn np nn nn np  np np np nn np
  np nn nn nn nn  nn -- nn -- nn  -- nn nn np np  np np np np nn  np nn np -- nn  nn nn np nn np  nn np np np np  np nn np nn nn  nn nn nn nn np  nn -- nn np nn
  nn np nn np nn  nn nn nn np nn  nn nn nn nn nn  np nn nn nn nn  np nn nn np np  np nn nn np nn  -- np nn nn nn  nn np nn np nn  nn nn nn nn nn  nn nn nn -- np
  np nn np nn nn  nn -- nn np nn  np nn nn nn nn  np np nn nn
CH02b03b_71 <lmxll> {1-} (ll,lm) ; 335
  lm ll lm lm ll  ll ll lm ll ll  ll lm ll lm lm  lm lm ll ll lm  ll ll ll -- --  -- -- lm ll ll  ll lm ll ll lm  lm ll lm ll ll  ll ll lm lm lm  lm lm ll ll ll
  ll ll ll lm ll  ll ll lm ll ll  ll ll lm ll lm  lm lm lm ll lm  lm lm ll ll ll  ll lm lm ll lm  lm lm lm -- lm  ll lm lm ll ll  lm ll lm ll ll  lm lm lm ll ll
  ll lm ll ll ll  lm lm lm -- ll  lm lm ll ll lm  lm ll lm ll ll  ll ll -- ll lm  ll ll ll lm lm  ll ll lm ll ll  lm lm lm ll ll  ll lm lm lm lm  lm ll lm ll lm
  lm lm lm ll lm  lm -- lm ll ll  ll lm ll ll --  ll ll ll --
MS06g03(1) <lmxll> {0-} (ll,lm) ; 336
  ll lm ll ll lm  lm lm ll lm lm  ll ll lm ll ll  ll ll lm lm ll  lm lm ll ll lm  ll ll lm lm lm  lm ll lm lm ll  ll lm ll lm lm  lm lm ll ll ll  ll ll lm lm lm
  lm lm lm ll lm  lm ll ll lm lm  lm lm lm lm ll  ll ll ll ll ll  ll ll lm lm lm  lm ll ll lm ll  ll ll ll lm ll  lm ll ll ll lm  ll lm ll lm lm  ll ll ll lm ll
  ll ll lm lm lm  ll ll ll lm lm  ll ll ll lm ll  lm lm ll lm lm  lm lm ll lm ll  lm lm ll ll ll  lm lm lm lm lm  lm lm ll lm lm  lm ll -- ll ll  lm lm ll lm ll
  -- ll ll -- ll  ll ll ll lm lm  -- -- lm lm lm  lm ll lm --
S10_20831766 <lmxll> {0-} (ll,lm) ; 337
  ll lm ll ll lm  ll ll lm lm lm  lm ll ll ll lm  ll ll lm ll ll  ll lm lm lm --  ll lm ll -- lm  ll ll lm ll ll  ll lm ll lm lm  ll lm ll ll ll  ll ll ll lm lm
  lm lm lm ll lm  ll lm ll lm lm  lm ll ll lm ll  ll lm lm lm ll  ll ll lm lm lm  lm ll ll lm ll  ll ll ll ll ll  lm ll ll ll ll  ll ll ll ll ll  ll ll ll lm lm
  lm ll ll ll lm  -- ll ll lm lm  ll lm lm lm ll  ll ll ll ll lm  lm lm lm lm ll  lm lm lm ll ll  lm ll ll lm lm  ll ll ll lm lm  lm ll ll ll ll  ll ll ll ll ll
  ll ll ll ll ll  ll ll ll lm lm  ll ll ll lm ll  lm lm lm ll
S10_2691355 <lmxll> {0-} (ll,lm) ; 338
  lm ll lm ll lm  lm ll lm ll ll  lm lm ll ll lm  ll ll lm ll lm  ll ll lm lm ll  ll ll ll ll lm  lm ll ll ll ll  ll lm ll lm lm  lm lm lm ll ll  ll ll ll ll lm
  lm ll ll ll ll  ll lm ll lm ll  lm ll ll lm lm  lm lm lm lm ll  lm ll lm ll ll  lm ll ll lm lm  ll lm ll ll ll  lm lm lm lm ll  ll ll lm ll ll  lm ll ll ll ll
  lm ll ll ll lm  lm ll lm lm lm  ll lm lm ll ll  ll ll lm ll ll  ll lm lm lm ll  lm lm lm ll lm  lm ll ll lm lm  ll ll ll lm lm  ll ll ll ll lm  ll ll ll ll ll
  ll ll lm lm lm  ll ll ll lm lm  lm ll ll lm ll  ll ll lm ll
S10_28001289 <lmxll> {0-} (ll,lm) ; 339
  ll lm ll ll lm  lm ll lm lm lm  lm ll lm ll ll  ll ll lm lm ll  ll lm lm lm lm  ll ll ll lm lm  lm ll lm ll ll  ll lm ll lm lm  lm lm ll ll ll  ll ll ll lm lm
  lm lm lm ll lm  ll -- ll lm lm  lm lm ll lm ll  ll lm lm lm ll  ll ll lm lm lm  lm ll ll lm ll  ll ll ll lm ll  lm ll ll lm lm  ll ll ll ll lm  ll ll ll lm lm
  lm ll ll ll lm  ll ll ll lm lm  ll ll lm lm ll  ll ll ll ll lm  lm lm lm lm ll  ll lm lm ll ll  lm ll ll -- lm  ll ll ll lm lm  lm ll ll ll ll  ll ll ll ll ll
  ll ll ll lm ll  ll ll ll lm lm  lm ll ll lm ll  lm lm lm ll
S10_29121625 <lmxll> {1-} (ll,lm) ; 340
  lm ll lm lm ll  ll lm lm ll ll  ll lm ll lm lm  -- lm ll ll lm  lm ll ll lm ll  lm lm lm ll ll  ll -- ll lm lm  lm ll lm ll ll  ll ll lm lm lm  lm lm lm ll ll
  ll ll ll lm ll  ll ll lm ll ll  ll ll lm ll lm  lm lm lm ll lm  lm lm ll ll ll  ll lm lm ll lm  lm lm lm ll lm  ll lm lm ll ll  lm lm lm lm ll  lm lm lm ll ll
  ll lm lm ll ll  ll lm lm ll ll  lm lm ll ll lm  lm lm lm lm ll  ll ll ll ll lm  lm ll ll lm lm  ll lm lm ll ll  lm lm lm ll ll  ll lm lm lm lm  lm lm lm lm lm
  lm lm lm ll lm  lm lm lm ll ll  ll ll -- ll lm  ll ll ll lm
S10_31296793 <lmxll> {0-} (ll,lm) ; 341
  ll lm ll ll --  lm -- ll lm lm  lm -- lm ll ll  ll ll lm lm ll  lm lm lm ll lm  ll -- ll ll lm  lm ll -- lm ll  ll -- ll lm lm  lm lm ll ll ll  ll ll ll lm lm
  lm lm lm ll lm  lm lm ll lm lm  -- lm ll lm ll  ll ll ll lm ll  ll ll lm lm lm  lm ll ll lm ll  ll ll ll lm ll  lm ll ll lm lm  ll ll ll lm lm  ll ll ll lm lm
  lm ll lm lm ll  ll ll ll lm lm  ll ll lm lm ll  ll ll ll lm lm  lm lm ll lm ll  lm lm lm ll ll  lm ll ll lm lm  ll ll ll lm lm  lm ll ll ll ll  ll ll ll -- ll
  ll ll ll lm ll  ll ll ll lm lm  lm ll -- lm ll  lm lm lm ll
S10_32418226 <lmxll> {1-} (ll,lm) ; 342
  lm ll lm lm ll  ll ll lm -- ll  ll lm ll lm lm  -- lm ll ll lm  ll ll ll -- ll  lm lm lm ll ll  -- lm ll ll lm  lm ll lm ll ll  ll ll lm lm lm  lm lm ll ll ll
  ll ll ll lm ll  ll ll lm ll ll  ll ll lm ll lm  lm lm lm ll lm  lm lm ll ll ll  ll lm lm ll lm  lm lm lm ll lm  ll lm lm ll ll  lm ll lm ll ll  lm lm lm ll lm
  ll lm ll ll ll  lm lm lm ll ll  lm lm ll ll lm  lm ll lm ll ll  ll ll lm ll lm  ll ll ll lm lm  ll lm lm ll ll  ll lm lm ll ll  ll lm lm lm --  ll lm lm -- --
  lm lm lm ll lm  lm lm lm ll ll  ll lm ll lm lm  ll ll ll ll
S10_33520272 <lmxll> {1-} (ll,lm) ; 343
  ll ll lm lm ll  ll ll lm ll ll  ll lm ll lm lm  -- -- ll ll lm  ll ll lm lm ll  lm lm ll ll ll  ll lm -- ll lm  lm ll lm ll ll  ll ll lm -- lm  lm lm ll ll ll
  ll ll ll ll ll  ll -- -- -- ll  ll ll ll ll lm  -- lm lm lm lm  lm lm ll ll ll  ll lm lm ll lm  lm lm lm ll lm  ll lm lm lm ll  ll ll lm ll ll  lm ll lm ll lm
  ll lm ll ll ll  ll lm lm ll ll  lm lm lm ll lm  ll ll lm ll ll  ll ll ll ll lm  ll ll ll lm lm  ll lm -- ll ll  ll lm lm ll ll  ll lm lm lm lm  ll lm lm ll lm
  ll lm lm ll lm  ll lm -- ll ll  ll ll ll ll lm  ll ll ll lm
S10_3469376 <lmxll> {0-} (ll,lm) ; 344
  lm lm lm ll lm  -- ll lm ll ll  lm lm -- ll lm  ll ll lm ll lm  ll ll lm lm lm  ll ll ll -- lm  lm ll ll ll --  ll lm ll lm lm  lm lm lm ll ll  ll ll ll -- lm
  lm ll lm ll ll  ll lm ll -- ll  lm ll ll lm lm  lm lm lm lm ll  lm ll lm ll lm  lm ll ll lm lm  ll lm ll ll ll  lm lm ll lm ll  ll ll lm ll ll  lm ll ll ll ll
  lm ll ll ll lm  lm ll ll lm lm  ll lm lm ll lm  ll ll -- ll ll  ll lm lm lm ll  -- lm lm ll lm  lm ll ll lm lm  ll ll ll lm ll  ll ll ll ll lm  ll ll ll ll ll
  ll ll lm lm lm  ll ll ll lm lm  -- ll ll lm ll  ll lm lm ll
S10_36760711 <lmxll> {1-} (ll,lm) ; 345
  ll ll lm lm ll  ll ll lm ll ll  lm lm ll lm lm  -- lm ll ll ll  ll ll ll lm --  lm lm ll ll ll  ll ll ll ll lm  lm ll lm ll ll  ll ll -- lm lm  lm lm ll ll ll
  ll ll ll -- ll  ll lm lm ll ll  -- ll ll ll lm  lm ll lm lm lm  lm lm ll ll ll  ll lm lm ll lm  lm -- lm ll lm  ll lm lm lm ll  lm ll ll ll ll  lm lm lm ll ll
  -- lm -- ll ll  lm lm lm ll ll  lm lm lm ll lm  ll ll ll ll ll  ll ll lm ll --  ll ll lm lm lm  ll lm lm ll ll  ll ll ll ll ll  ll lm ll lm --  ll -- lm ll lm
  lm -- lm ll ll  ll lm ll ll ll  ll lm ll ll ll  ll lm ll ll
S10_4183672 <lmxll> {0-} (ll,lm) ; 346
  lm lm lm ll lm  lm ll lm lm ll  lm lm ll ll lm  ll ll lm ll lm  ll ll lm lm lm  ll ll ll lm lm  lm ll ll ll ll  ll lm ll lm lm  lm lm lm ll ll  ll ll ll lm lm
  lm ll lm ll ll  ll lm ll -- ll  lm ll ll lm lm  lm lm lm lm ll  lm ll lm ll lm  lm ll ll lm lm  ll lm ll ll ll  lm lm ll ll ll  ll ll lm ll ll  ll ll ll ll ll
  lm ll ll ll --  lm ll ll lm lm  ll lm lm ll lm  ll ll lm ll ll  ll lm lm lm ll  lm lm lm ll lm  -- ll ll lm lm  ll ll ll lm --  ll ll ll ll ll  ll ll ll ll ll
  ll ll lm lm lm  ll ll ll lm lm  lm ll ll -- ll  ll lm lm ll
S10_6992943 <lmxll> {0-} (ll,lm) ; 347
  lm lm lm ll lm  lm ll lm lm lm  lm lm ll ll lm  ll ll lm ll lm  ll ll lm lm lm  ll lm ll -- lm  lm lm lm ll ll  ll lm ll lm lm  lm lm lm ll ll  ll ll ll lm lm
  lm ll lm ll ll  ll lm ll lm ll  lm ll ll lm lm  lm lm lm lm ll  lm ll lm ll lm  lm ll ll lm lm  ll lm ll ll ll  lm lm ll lm lm  ll lm lm ll ll  ll ll lm lm ll
  lm ll ll ll lm  lm ll ll lm lm  ll lm lm lm lm  ll ll ll ll ll  lm lm lm lm ll  lm lm lm ll lm  lm ll ll lm lm  ll ll ll lm lm  ll ll ll ll lm  ll ll ll ll ll
  ll ll lm lm lm  ll ll ll lm lm  lm ll lm lm ll  ll lm lm ll
Hi02a09 <abxcd> {00} (ac,ad,bc,bd) ; 348
  ad bd bd bd bc  bc bd ad bc ad  ac ac ad bd ad  bd bd ad ad bd  ac bd bd bd ac  bd bc ad bc ad  bd ad bc ac bc  ad ad bc ac ad  bc ac ad bc ad  ad ad bd bd ad
  bd bd ad bd bc  ad ac bc ac ac  ad bc ac ad bc  ac ac bc bd ad  ad bd bd bd ad  ad bd ad bd bd  bc ac bc bc --  ad ad bc bd ac  bd bd bd bd ac  ac bd bd ad ac
  ac ac ac ac ad  ad ac ac ac bd  bd ad ad bd ac  ac ad bd ad ad  ad ad ad bd ad  bd bd bd ac bd  ad ac ad ad bc  ad ac ad bc bd  ac bd bd ac ad  bd bc ac ad bc
  ad bc bd bd bd  bd bd bd ac bc  ac ad ac ad ad  bc ad ac ac
CH02d08_206 <nnxnp> {-0} (nn,np) ; 349
  np np np np nn  nn np nn nn np  nn nn np np np  np np nn np np  nn np np np nn  np nn np np np  nn np nn np nn  np np nn np np  nn nn np nn np  np np np np np
  np np nn np nn  np nn nn nn nn  np nn nn np nn  nn nn nn np np  np np nn np np  np np np np np  np nn nn nn np  np np nn np nn  np np nn np nn  nn nn np np nn
  nn np np nn np  np nn nn nn np  np np np np nn  nn np np np nn  np np np np np  np np np nn np  np nn np np nn  np nn np nn np  nn np np nn np  np nn nn np np
  np nn np np np  np np -- nn nn  nn np np -- --  -- -- -- --
CH02d08_210 <nnxnp> {-1} (nn,np) ; 350
  nn nn nn nn np  np nn np np nn  np np nn nn nn  nn nn np nn nn  np nn nn nn np  nn np nn nn nn  np nn np nn np  nn nn np nn nn  np np nn np nn  nn nn nn nn nn
  nn nn np nn np  nn np np np np  nn np np nn np  np np np nn nn  nn nn np nn nn  nn nn nn nn nn  nn np np np nn  nn nn np nn np  nn nn np nn np  np np nn nn np
  np nn nn np nn  nn np np np nn  nn nn nn nn np  np nn nn nn np  nn nn nn nn nn  nn nn nn np nn  nn np nn nn np  nn np nn np nn  np nn nn np nn  nn np np nn nn
  nn np nn nn nn  nn nn -- np np  np nn nn -- --  -- -- -- --
S11_11499579 <nnxnp> {-0} (nn,np) ; 351
  np np np np nn  nn np nn nn np  nn nn np nn --  np np nn np np  nn np np np nn  nn nn np -- --  nn nn nn np nn  np np nn np np  nn nn nn nn np  np nn np np np
  np np nn nn nn  -- nn nn nn nn  nn nn nn np nn  nn nn nn np np  np np nn np np  np np np np np  np nn nn nn np  np np nn np nn  np np nn np nn  nn nn np np nn
  nn np np nn np  np nn nn nn nn  np np nn nn nn  nn np np np nn  nn np np np --  np np np nn np  nn nn -- np nn  np nn np nn np  nn np nn nn nn  np nn nn np np
  nn nn np np np  np np nn nn nn  nn np np nn np  nn np nn nn
S11_26060630 <nnxnp> {-0} (nn,np) ; 352
  np nn np np nn  nn np np nn nn  np nn nn np np  np np np np np  nn np np np nn  np nn np nn np  np np nn nn nn  np nn nn nn np  nn nn np nn nn  np nn np np np
  nn np np np np  np nn np nn nn  np nn nn np np  np nn nn np nn  np np np np nn  np np np np np  nn nn np nn np  np np nn nn nn  -- np np np np  nn np np np nn
  nn nn nn nn np  np nn nn np np  np nn np np np  nn nn np np np  np np np np nn  nn np np nn np  nn nn np np np  np nn np nn np  nn np nn np np  np np np np nn
  np nn np np np  -- np np nn nn  nn np nn -- np  nn np nn nn
S11_29535052 <nnxnp> {-0} (nn,np) ; 353
  np nn np np nn  nn np np nn nn  np nn np np np  np np np np np  nn nn np np nn  np nn np nn nn  np np nn nn nn  np nn nn nn np  nn nn np nn nn  np nn np np np
  nn nn np np np  nn nn np nn nn  nn nn nn np np  np nn nn np nn  np np np np nn  np np np np np  nn np np nn np  np np nn nn nn  nn nn np np np  nn np nn nn nn
  nn nn np np np  np nn nn np np  np nn nn nn np  nn nn nn np np  np np np np nn  nn np nn nn np  np nn np nn np  np nn np nn np  nn np np np np  np np np np nn
  np nn np np np  np np np np nn  np np nn np np  nn np nn nn
S11_32809012 <nnxnp> {-0} (nn,np) ; 354
  np nn np np np  np np np nn nn  np nn np np np  np nn np -- np  nn np np np nn  nn nn np nn np  np np nn nn nn  np nn nn nn nn  nn nn nn nn nn  nn nn np np np
  nn nn nn nn nn  np nn np nn np  nn np nn np np  np nn nn np nn  nn np np np nn  nn np np -- np  nn np np nn np  np np nn nn nn  nn np np nn np  nn np nn -- nn
  np nn np -- np  np nn nn np np  np nn nn np np  nn nn np np np  nn np np np nn  nn nn np nn np  np -- np np np  nn nn np nn nn  nn np nn np np  np np np np nn
  np nn np np np  np np np np nn  np np nn -- np  np np nn nn
S11_38798981 <nnxnp> {-0} (nn,np) ; 355
  np nn np np --  nn np np np nn  np nn np np nn  -- nn np nn nn  np np np np np  np nn nn nn np  -- nn nn np nn  np -- nn nn --  np -- nn nn nn  np nn np np np
  nn nn nn nn np  np nn np nn np  nn np nn nn np  np np nn -- nn  nn np np np np  np np np np np  nn np np np np  np nn nn nn nn  nn np -- np --  nn -- nn nn nn
  np nn np np nn  nn np np np nn  np nn nn np np  nn nn nn np np  nn np np np nn  nn np np nn nn  nn np nn np nn  np nn np nn np  nn np nn np nn  np np np np np
  -- nn np np np  np np np np nn  np np nn np np  np nn nn nn
S11_39216666 <nnxnp> {-0} (nn,np) ; 356
  np nn nn np np  np np np np nn  np nn np nn nn  np nn np nn nn  np np np nn nn  np nn nn nn np  np nn nn np nn  np nn nn nn np  -- -- np nn nn  np nn np nn np
  nn nn nn nn np  np nn np nn np  nn np nn nn nn  np np nn nn nn  nn nn np np np  np np np nn np  nn nn nn np np  np nn nn nn nn  nn np nn nn np  nn nn nn nn nn
  np nn nn nn nn  np np np np nn  np nn nn np np  nn nn nn nn np  nn np np np nn  nn np np nn nn  np np nn np nn  np nn np nn np  nn np nn nn np  np np np nn np
  np nn np np nn  np np nn np nn  nn np nn nn nn  np nn nn nn
S11_5107326 <nnxnp> {-0} (nn,np) ; 357
  nn np np np nn  nn nn np nn np  nn nn np np np  np np nn nn nn  nn np np np nn  np nn nn nn np  nn nn nn nn --  np np nn np np  nn nn np nn np  np nn np nn nn
  nn np nn np nn  nn nn nn nn nn  np nn nn np nn  nn np nn np np  np np nn np np  np nn np np np  nn nn nn np nn  np np nn np np  nn np nn np nn  nn nn np np np
  nn np np nn np  np nn nn nn np  np np nn nn nn  nn np np np nn  np np nn np np  np nn np nn np  np np np nn nn  np nn np nn np  nn -- np nn np  np nn nn np np
  nn nn np np np  nn nn nn nn nn  nn np nn nn np  nn np nn nn
S11_6860582 <nnxnp> {-0} (nn,np) ; 358
  np np np nn nn  nn nn np nn np  nn nn np np np  np np nn np np  nn np np np nn  np nn np np np  nn nn nn np nn  np np nn np np  nn nn np nn np  np nn np nn np
  np nn nn np nn  np nn nn nn nn  nn nn nn np nn  nn np nn np np  np np nn np np  np np np np np  np nn nn np nn  np np nn np np  np np nn np nn  nn nn nn nn np
  nn np np -- np  np nn nn nn np  np np nn nn nn  nn np nn np nn  np np nn np np  np nn np nn np  np np np nn nn  np nn np nn np  nn np np nn np  np nn nn np np
  nn nn np np np  nn np nn nn nn  nn np np nn np  nn np nn nn
S11_8707110 <nnxnp> {-0} (nn,np) ; 359
  np np np np nn  nn np np nn np  nn nn nn np np  np np nn np nn  nn np np np nn  np nn nn np np  nn -- nn np nn  np -- nn np np  nn nn np nn nn  np nn np np np
  np np nn np nn  np nn nn nn nn  nn nn nn np nn  nn nn nn np np  np np nn -- np  np np np np np  np nn nn np np  np np nn np np  np np nn -- nn  nn nn np np np
  nn np np -- --  -- nn nn nn np  np np np np nn  nn np np np nn  np np nn np np  np np np nn np  -- np np np nn  np nn np nn --  nn np np nn np  -- nn nn np np
  nn nn np np np  np np nn nn nn  nn -- np -- np  nn np nn nn
S11_9725415 <nnxnp> {-0} (nn,np) ; 360
  np np np np nn  nn np nn nn np  nn nn np np nn  nn np nn np np  nn np np np nn  np nn -- np np  nn nn nn np nn  -- -- nn np np  nn nn nn nn np  -- np np -- np
  -- -- nn np nn  np nn nn nn nn  -- nn nn -- nn  nn nn nn np np  np np nn np np  np np np np np  np nn nn nn np  np np nn np nn  np np nn np nn  nn nn np np nn
  nn np np nn np  np nn nn nn np  np np np nn nn  nn np np np nn  np np np np np  np np np nn np  np np np np nn  np nn np nn np  nn np np nn np  np nn nn np nn
  nn nn np np np  np np nn nn nn  nn nn nn nn np  nn np nn nn
CH02d08_224 <lmxll> {0-} (ll,lm) ; 361
  ll lm lm ll lm  lm lm ll lm ll  ll ll ll lm ll  ll lm ll ll lm  ll lm lm lm lm  lm ll ll lm ll  lm ll lm ll lm  ll ll lm lm lm  lm lm ll lm ll  ll lm lm lm ll
  lm lm ll lm lm  ll ll lm ll ll  ll lm lm ll lm  ll lm ll lm ll  ll lm ll ll ll  ll ll ll lm lm  lm ll lm lm lm  ll lm lm lm ll  lm ll lm lm lm  ll lm ll ll ll
  lm ll ll ll ll  ll ll ll ll lm  lm ll lm ll ll  ll ll lm ll ll  lm ll ll lm ll  lm lm lm ll ll  ll ll ll ll lm  ll ll lm lm lm  ll lm lm ll ll  lm lm ll ll lm
  lm lm lm lm ll  lm lm -- ll lm  ll ll ll -- --  -- -- -- --
CH02d08_250_252_254 <lmxll> {1-} (ll,lm) ; 362
  lm ll ll lm ll  ll ll lm ll lm  lm lm lm ll lm  lm ll lm lm ll  lm ll ll ll ll  ll lm lm ll lm  ll lm ll lm ll  lm lm ll ll ll  ll ll lm ll lm  lm ll ll ll lm
  ll ll lm ll ll  lm lm ll lm lm  lm ll ll lm ll  lm ll lm ll lm  lm ll lm lm lm  lm lm lm ll ll  ll lm ll ll ll  lm ll ll ll lm  ll lm ll ll ll  lm ll lm lm lm
  ll lm lm lm lm  lm lm lm lm ll  ll lm ll lm lm  lm lm ll lm lm  ll lm lm ll lm  ll ll ll lm lm  lm lm lm lm ll  lm lm ll ll ll  lm ll ll lm lm  ll ll lm lm ll
  ll ll ll ll lm  ll ll -- lm ll  lm lm lm -- --  -- -- -- --
CH04a12_182 <lmxll> {0-} (ll,lm) ; 363
  ll lm lm lm lm  lm lm ll lm ll  ll ll ll lm ll  lm lm ll ll lm  ll lm lm lm lm  lm ll ll lm ll  lm ll lm ll lm  ll ll lm lm lm  lm ll ll lm ll  ll lm lm lm ll
  lm lm ll lm lm  ll ll lm ll ll  ll lm ll ll --  ll ll ll lm ll  ll lm ll lm ll  ll ll ll lm lm  -- ll lm lm lm  ll lm -- lm ll  lm ll lm lm ll  ll lm lm ll ll
  lm -- ll ll ll  ll ll ll ll lm  lm ll lm ll ll  ll -- -- -- ll  ll ll ll lm ll  lm lm lm ll ll  ll ll ll ll --  -- ll lm lm lm  ll lm lm ll --  lm lm ll ll lm
  ll lm -- lm --  lm lm ll ll lm  ll ll ll -- ll  lm ll ll ll
GD_SNP00882HRMa <lmxll> {1-} (ll,lm) ; 364
  lm ll ll lm ll  ll ll lm ll lm  ll lm lm ll ll  lm ll lm lm ll  lm ll ll ll ll  lm lm -- ll lm  ll lm ll lm --  lm lm ll ll ll  ll ll -- ll lm  lm ll ll ll lm
  ll ll ll ll lm  lm lm ll lm lm  lm ll ll lm lm  lm ll lm ll ll  lm ll lm lm lm  lm lm lm ll ll  ll lm ll ll ll  lm ll ll ll lm  ll lm ll ll ll  lm ll lm lm lm
  ll lm lm lm lm  lm lm lm lm ll  ll lm ll lm lm  ll lm ll lm lm  ll lm lm ll ll  lm ll ll ll lm  lm lm ll lm ll  ll lm ll ll ll  lm ll lm lm lm  ll ll lm lm ll
  ll ll ll ll lm  lm ll lm lm lm  lm lm lm ll lm  ll lm lm lm
Hi07d11(3) <lmxll> {1-} (ll,lm) ; 365
  lm ll ll lm ll  ll lm ll ll lm  ll lm lm ll ll  lm ll lm lm ll  lm ll lm ll ll  lm lm lm ll lm  ll lm ll lm lm  lm ll ll ll ll  ll ll lm ll lm  lm lm ll ll --
  lm ll ll ll lm  lm lm ll lm ll  lm ll ll lm lm  lm ll lm ll ll  lm ll lm lm lm  lm lm lm ll ll  ll lm -- ll ll  lm ll ll ll ll  ll lm ll ll ll  lm lm lm lm lm
  ll lm lm lm lm  lm lm lm lm ll  ll lm ll lm lm  ll lm ll lm lm  ll lm lm ll lm  lm ll ll ll lm  lm lm lm lm ll  ll lm ll ll ll  lm ll ll lm lm  ll ll lm lm ll
  ll ll ll ll lm  lm ll lm lm lm  lm lm lm ll lm  ll lm ll lm
Hi07d11(5) <lmxll> {0-} (ll,lm) ; 366
  ll lm lm ll lm  lm ll lm lm ll  lm ll ll lm lm  ll lm ll ll lm  ll lm ll lm lm  ll ll ll lm ll  lm ll lm ll ll  ll lm lm lm lm  lm lm ll lm ll  ll ll lm lm --
  ll lm lm lm ll  ll ll lm ll lm  ll lm lm ll ll  ll lm ll lm lm  ll lm ll ll ll  ll ll ll lm lm  lm ll -- lm lm  ll lm lm lm lm  lm ll lm lm lm  ll ll ll ll ll
  lm ll ll ll ll  ll ll ll ll lm  lm ll lm ll ll  lm ll lm ll ll  lm ll ll lm ll  ll lm lm lm ll  ll ll ll ll lm  lm ll lm lm lm  ll lm lm ll ll  lm lm ll ll lm
  lm lm lm lm ll  ll lm ll ll ll  ll ll ll lm ll  lm ll lm ll
S11_11316802 <lmxll> {1-} (ll,lm) ; 367
  lm ll ll ll ll  ll ll lm ll lm  lm lm lm ll lm  lm ll lm lm ll  lm ll ll ll ll  ll lm lm ll --  ll lm ll lm ll  lm lm ll ll ll  ll ll lm ll lm  lm ll ll ll lm
  ll ll lm ll ll  lm lm ll ll ll  -- ll ll lm ll  lm lm lm ll lm  lm ll lm ll lm  lm lm lm ll ll  ll lm ll ll ll  lm ll ll ll lm  ll lm ll ll ll  ll ll lm lm --
  ll lm lm -- ll  ll lm lm lm ll  ll lm ll ll lm  lm lm ll lm --  ll lm lm ll lm  ll ll ll lm lm  -- ll ll lm ll  lm lm ll ll ll  lm ll lm lm lm  ll lm lm lm ll
  lm ll ll ll --  ll ll ll lm ll  lm -- -- ll lm  ll lm lm lm
S11_13058631 <lmxll> {1-} (ll,lm) ; 368
  lm ll ll ll ll  ll ll lm ll lm  lm lm lm ll lm  ll ll lm lm ll  lm ll ll ll ll  ll lm lm ll lm  ll lm ll lm ll  lm ll ll ll ll  ll ll lm ll ll  -- ll ll ll lm
  ll ll lm ll ll  lm lm ll -- lm  lm ll lm lm ll  lm lm lm ll lm  lm ll ll ll lm  lm lm lm ll ll  ll lm ll ll ll  lm ll ll ll --  ll lm ll ll lm  lm ll ll -- lm
  ll lm lm lm lm  lm lm lm lm ll  ll lm ll -- lm  lm lm ll lm lm  lm lm lm ll lm  ll ll ll lm lm  lm ll ll -- ll  lm lm ll ll ll  lm ll lm lm --  ll lm lm lm ll
  lm ll ll ll ll  ll ll ll lm ll  -- -- ll lm lm  ll lm lm lm
S11_1609293 <lmxll> {1-} (ll,lm) ; 369
  lm ll ll lm ll  ll lm ll ll ll  ll lm lm ll ll  lm ll lm lm ll  lm ll lm ll ll  lm lm ll ll lm  ll lm ll ll lm  lm ll ll ll ll  ll ll ll ll lm  lm lm ll ll lm
  ll ll ll ll lm  lm lm ll ll ll  lm ll ll lm lm  lm ll lm ll ll  lm ll lm lm lm  lm lm lm ll ll  ll lm ll ll ll  lm ll ll ll lm  ll lm ll ll ll  lm ll lm lm lm
  ll lm lm lm lm  lm lm lm lm ll  ll lm ll lm lm  ll lm ll lm lm  ll lm lm ll lm  lm ll ll ll lm  lm ll ll lm ll  ll lm ll ll ll  lm ll lm lm ll  ll lm lm lm ll
  ll ll ll ll lm  lm ll lm lm lm  lm lm lm ll ll  ll lm ll lm
S11_24738823 <lmxll> {0-} (ll,lm) ; 370
  ll lm lm lm lm  lm lm ll lm ll  ll ll ll lm ll  lm lm ll ll lm  ll lm lm lm ll  lm lm ll lm ll  lm ll lm ll lm  ll ll lm ll ll  lm ll ll lm ll  ll ll lm lm ll
  lm lm ll lm lm  ll lm lm ll ll  ll lm ll ll lm  ll ll lm lm ll  ll lm lm lm ll  ll lm ll lm lm  lm ll lm lm ll  ll ll lm lm ll  lm lm ll lm ll  ll lm lm ll ll
  ll ll ll ll lm  ll ll ll ll lm  lm ll ll ll ll  ll ll lm ll lm  ll ll ll lm ll  lm lm lm ll lm  ll lm lm ll lm  ll ll ll lm lm  ll lm ll ll lm  lm ll ll ll lm
  ll lm lm lm lm  lm lm lm ll lm  ll ll ll ll ll  lm ll ll ll
S11_26550457 <lmxll> {1-} (ll,lm) ; 371
  ll ll ll ll ll  ll ll lm ll lm  lm ll lm ll lm  ll ll lm lm ll  lm ll ll ll lm  ll ll lm ll lm  ll lm ll lm ll  lm ll ll lm lm  ll lm lm ll lm  lm lm ll ll ll
  ll ll lm ll ll  lm ll ll lm lm  lm ll lm lm ll  lm lm ll ll lm  lm ll ll ll lm  ll ll lm ll ll  ll lm ll ll lm  lm lm ll ll lm  ll ll ll ll lm  ll ll ll lm lm
  lm lm ll lm ll  lm ll lm lm ll  ll ll lm lm lm  lm lm ll lm ll  lm lm ll ll lm  ll ll ll lm ll  lm ll ll lm ll  lm lm lm ll ll  lm ll ll lm ll  ll lm lm lm ll
  lm lm ll ll ll  ll ll ll lm ll  lm ll lm lm ll  ll lm lm lm
S11_32129096 <lmxll> {1-} (ll,lm) ; 372
  -- ll ll ll ll  ll ll lm ll lm  lm lm lm ll ll  ll ll lm lm ll  lm ll ll ll lm  ll ll lm -- lm  ll ll ll lm ll  lm ll -- lm lm  ll lm lm ll lm  lm lm ll ll lm
  lm ll lm ll ll  ll -- ll -- lm  -- ll lm lm ll  lm lm ll ll lm  lm ll ll ll lm  ll ll lm ll ll  ll lm ll ll lm  lm lm ll -- --  ll ll lm ll lm  lm ll ll lm lm
  lm lm lm lm ll  ll lm -- lm ll  ll lm lm ll lm  lm ll ll lm ll  lm lm ll ll lm  ll lm ll lm ll  lm -- ll lm ll  ll lm lm ll ll  lm ll lm lm ll  ll lm lm lm ll
  lm lm ll ll ll  ll ll ll ll ll  ll ll lm lm ll  ll lm lm lm
S11_38799280 <lmxll> {1-} (ll,lm) ; 373
  lm ll ll ll ll  lm ll lm ll lm  lm lm lm ll ll  ll ll lm ll ll  lm lm ll ll lm  ll ll lm ll lm  ll lm ll lm lm  lm lm ll lm lm  ll lm lm ll ll  lm ll lm ll ll
  lm ll lm ll ll  lm ll ll lm ll  lm ll lm ll ll  lm lm ll ll lm  lm ll ll ll lm  ll ll ll ll ll  ll lm ll lm lm  ll lm ll lm lm  ll ll lm ll lm  ll ll ll lm lm
  ll lm lm ll ll  ll lm lm lm ll  ll lm lm ll ll  lm ll ll lm ll  lm ll ll ll lm  ll lm ll lm ll  lm ll ll lm ll  ll ll lm lm ll  ll ll lm lm ll  lm lm lm lm ll
  lm lm ll ll ll  ll lm lm ll ll  ll lm ll ll ll  ll ll lm lm
S11_39147312 <lmxll> {0-} (ll,lm) ; 374
  ll ll ll ll lm  ll lm ll lm ll  ll ll ll lm lm  lm lm ll lm lm  ll ll lm lm ll  lm -- ll lm ll  lm ll lm ll ll  ll ll lm ll ll  lm ll ll ll lm  ll lm ll lm lm
  ll lm ll lm lm  ll lm lm lm lm  ll lm ll lm lm  ll ll lm lm ll  ll lm lm lm ll  lm lm lm lm lm  lm ll lm ll ll  ll ll lm ll ll  -- lm ll lm ll  lm lm lm ll ll
  ll ll lm ll lm  -- ll ll ll lm  lm ll ll lm lm  ll lm lm ll lm  ll lm lm lm lm  lm ll lm ll lm  ll lm lm ll lm  lm lm ll ll lm  lm lm ll ll ll  ll ll ll ll lm
  ll ll lm lm lm  lm ll ll lm lm  lm lm ll ll lm  -- lm ll ll
S11_557388 <lmxll> {1-} (ll,lm) ; 375
  -- ll ll lm ll  lm lm ll lm ll  ll ll lm ll ll  lm ll lm lm ll  -- ll ll ll ll  lm -- lm ll ll  ll lm ll lm lm  lm ll ll ll --  ll ll lm ll --  lm lm ll ll ll
  ll ll ll ll lm  ll ll ll lm ll  -- ll ll lm lm  lm ll -- ll ll  lm ll lm lm lm  lm lm lm ll ll  ll lm ll ll ll  lm ll ll ll ll  ll lm ll ll ll  lm lm lm ll lm
  ll lm ll ll lm  ll lm lm lm ll  ll lm ll ll lm  ll lm ll lm lm  ll lm lm ll lm  lm ll ll ll lm  ll -- ll lm ll  ll lm ll ll ll  lm ll ll lm lm  ll lm lm lm ll
  ll ll ll ll lm  lm ll -- lm lm  lm lm -- ll lm  ll ll ll --
S12_21404067 <lmxll> {0-} (ll,lm) ; 376
  lm ll lm ll ll  ll ll lm lm lm  lm ll lm ll ll  ll lm ll lm lm  ll ll ll ll ll  lm lm ll lm lm  ll ll lm ll lm  ll ll lm lm ll  ll lm ll ll lm  lm lm ll ll ll
  ll lm ll lm ll  lm ll ll ll lm  lm lm lm ll ll  ll lm lm lm ll  ll lm lm lm ll  ll ll ll ll lm  ll lm ll lm lm  ll ll lm ll ll  ll ll lm lm lm  lm lm lm lm ll
  ll ll lm -- ll  -- ll ll ll lm  lm ll ll ll lm  ll ll ll lm ll  ll ll lm ll ll  ll lm ll ll lm  lm ll ll ll lm  ll lm lm lm lm  ll ll lm lm lm  ll lm lm ll lm
  lm lm ll ll lm  lm lm ll lm ll  ll ll -- -- lm  lm ll lm lm
S12_22702128 <lmxll> {0-} (ll,lm) ; 377
  lm ll lm ll ll  ll ll lm lm lm  lm ll lm ll ll  ll lm ll lm lm  ll ll ll ll ll  lm lm ll lm lm  ll ll lm ll lm  ll ll lm ll ll  ll -- ll ll lm  lm lm ll ll ll
  ll lm ll lm ll  lm ll ll ll lm  lm lm lm ll ll  ll lm -- lm ll  ll lm lm lm ll  ll ll lm ll lm  ll lm ll lm ll  ll ll lm ll ll  ll ll lm lm lm  lm lm lm lm ll
  ll ll lm lm ll  ll ll ll ll lm  lm ll ll ll lm  ll ll ll lm ll  ll ll lm ll ll  ll lm ll ll lm  lm ll ll ll lm  ll lm lm ll lm  ll ll lm lm lm  ll lm lm ll lm
  lm lm ll lm lm  lm lm ll lm lm  ll ll lm lm lm  lm ll lm lm
S12_26830418 <lmxll> {0-} (ll,lm) ; 378
  lm ll lm ll ll  ll ll lm lm lm  lm ll lm ll ll  ll lm ll lm lm  ll ll ll ll ll  lm lm ll lm lm  ll lm lm ll lm  ll ll lm ll ll  ll lm ll ll lm  lm lm ll ll lm
  lm lm ll lm ll  lm ll ll ll lm  lm lm lm ll ll  ll lm lm lm ll  ll lm lm lm ll  ll ll lm ll lm  ll lm ll lm lm  ll ll lm lm ll  ll ll lm lm lm  lm -- lm lm ll
  ll ll lm ll ll  -- ll ll ll lm  lm ll ll ll lm  ll ll ll lm ll  ll ll lm ll ll  ll lm ll ll lm  lm lm lm ll lm  ll lm lm ll lm  ll ll lm lm lm  ll lm lm ll lm
  lm lm ll lm lm  lm lm ll lm lm  ll ll lm -- lm  ll ll lm lm
S12_27873134 <lmxll> {0-} (ll,lm) ; 379
  lm ll lm ll ll  ll ll lm lm lm  lm ll lm ll ll  ll lm ll lm lm  ll ll ll ll ll  lm lm ll lm lm  ll lm lm ll lm  lm ll lm ll ll  ll lm lm ll lm  lm lm ll ll lm
  lm lm ll lm ll  lm ll ll ll lm  lm lm lm ll ll  ll lm lm lm ll  ll lm lm lm ll  ll ll lm ll ll  ll lm ll lm lm  ll ll lm lm ll  ll ll lm ll lm  lm lm lm ll ll
  ll ll lm lm ll  lm ll ll ll lm  lm ll ll ll lm  ll ll ll lm ll  ll ll lm ll ll  ll lm ll ll lm  lm lm lm ll lm  ll lm lm ll lm  ll ll lm lm lm  ll lm lm ll lm
  lm lm ll lm lm  lm ll ll ll lm  ll ll lm lm lm  ll ll lm lm
S12_29889098 <lmxll> {1-} (ll,lm) ; 380
  ll lm ll lm lm  ll -- ll ll ll  ll lm ll lm lm  lm ll lm ll ll  lm lm lm lm lm  ll ll lm ll ll  ll ll ll lm ll  ll lm ll lm lm  lm ll ll lm ll  ll ll lm lm ll
  ll ll lm ll lm  ll lm lm -- ll  ll ll ll lm lm  lm ll ll ll lm  lm ll ll ll lm  lm lm ll lm lm  lm ll lm ll ll  lm lm ll ll lm  ll lm ll lm lm  ll lm ll lm lm
  lm lm ll ll lm  ll ll lm lm ll  ll lm lm lm ll  ll lm lm ll lm  lm lm ll lm lm  lm ll lm lm ll  ll ll ll lm ll  lm ll ll lm ll  lm lm ll ll ll  lm ll ll lm ll
  ll ll lm ll ll  ll lm lm lm ll  lm ll ll ll ll  lm lm ll ll
S12_31125679 <lmxll> {1-} (ll,lm) ; 381
  ll lm ll lm lm  lm lm ll ll ll  ll lm ll lm lm  lm ll lm ll ll  lm lm lm lm lm  lm ll lm lm ll  lm ll ll lm ll  ll lm ll lm lm  lm ll ll lm ll  ll ll lm lm ll
  ll ll lm ll lm  ll lm lm lm ll  ll ll ll lm lm  lm ll ll ll lm  lm ll ll ll lm  lm lm ll ll lm  lm ll lm ll ll  lm lm ll ll lm  lm lm ll lm lm  ll lm ll lm lm
  ll lm ll ll lm  ll lm lm lm ll  ll lm lm lm ll  ll lm lm ll lm  lm lm ll lm lm  lm ll lm lm ll  ll ll ll lm ll  lm ll ll lm ll  lm lm ll ll ll  lm ll ll lm ll
  lm ll lm ll ll  ll lm lm lm ll  lm ll ll ll ll  lm lm ll ll
S12_32936473 <lmxll> {0-} (ll,lm) ; 382
  ll ll lm ll lm  ll ll lm lm ll  lm ll lm ll ll  ll lm ll lm lm  ll ll ll ll ll  ll lm ll ll lm  ll lm lm ll lm  lm -- lm ll ll  ll lm lm ll ll  lm lm ll lm lm
  lm lm ll lm ll  lm ll ll ll lm  lm lm lm ll ll  ll -- lm lm ll  ll lm lm lm lm  ll ll lm lm ll  ll lm ll lm lm  ll ll lm lm ll  ll ll lm ll ll  lm ll lm -- ll
  lm ll lm lm ll  lm ll ll ll lm  lm ll ll lm lm  lm ll ll lm ll  ll ll ll ll ll  ll lm ll ll lm  lm lm lm ll ll  ll -- lm ll lm  ll ll lm lm lm  ll lm lm ll lm
  ll lm ll lm lm  lm ll lm ll lm  ll lm lm lm lm  ll ll lm --
S12_33253031 <lmxll> {1-} (ll,lm) ; 383
  ll lm ll lm ll  lm lm ll ll lm  ll lm ll lm lm  lm ll lm ll ll  lm lm lm lm lm  lm ll lm lm ll  lm ll ll lm ll  ll ll ll lm lm  lm ll ll lm ll  ll ll lm ll ll
  ll ll lm ll lm  ll lm lm lm ll  ll ll ll lm lm  lm ll ll ll lm  lm ll ll ll ll  lm lm ll ll lm  lm ll lm ll ll  lm lm lm ll lm  lm lm ll lm lm  ll lm ll lm ll
  ll lm ll ll lm  ll lm lm lm ll  ll lm lm ll ll  ll lm lm ll lm  lm lm lm lm lm  lm ll lm lm ll  ll ll ll lm ll  lm ll ll lm ll  lm lm ll ll ll  lm ll ll lm ll
  lm ll lm ll ll  ll lm ll lm ll  ll ll lm lm ll  lm lm ll ll
S12_34971774 <lmxll> {1-} (ll,lm) ; 384
  ll lm ll lm ll  -- lm ll ll lm  ll lm ll lm lm  lm ll lm ll ll  lm lm lm lm lm  lm ll lm lm ll  lm ll ll lm ll  ll ll ll lm lm  lm ll ll lm ll  lm ll lm ll ll
  ll ll lm ll lm  ll lm lm lm ll  lm ll lm lm lm  lm ll ll ll lm  lm ll ll ll ll  lm lm ll ll lm  lm ll lm ll ll  lm lm lm ll lm  lm lm ll lm lm  ll lm ll lm ll
  ll lm ll ll ll  ll lm lm lm ll  ll lm lm ll ll  ll lm lm ll lm  lm lm lm lm lm  lm ll lm lm ll  ll ll ll lm ll  ll ll ll lm lm  lm lm ll ll ll  lm ll ll lm ll
  lm ll lm ll ll  ll lm ll lm ll  ll ll lm lm ll  lm lm ll lm
S12_35779837 <lmxll> {1-} (ll,lm) ; 385
  ll lm ll lm ll  lm lm ll ll lm  ll lm ll ll lm  lm ll ll ll ll  ll lm lm lm lm  lm ll lm lm ll  lm ll ll lm ll  ll ll ll lm ll  lm ll ll ll ll  lm ll lm ll ll
  ll ll lm ll lm  ll ll lm lm ll  lm ll lm lm ll  lm ll ll ll lm  lm ll ll ll ll  lm lm ll ll lm  lm ll lm lm ll  lm lm lm ll lm  lm lm ll lm lm  ll lm ll lm ll
  ll lm ll ll ll  ll lm lm lm ll  ll lm lm ll ll  ll lm lm ll lm  lm lm lm lm lm  lm ll lm lm ll  ll ll ll lm ll  ll ll ll lm lm  lm ll ll ll ll  lm ll ll lm ll
  lm ll lm ll ll  ll lm ll lm ll  ll ll lm lm ll  lm lm ll lm
S12_3864737 <lmxll> {0-} (ll,lm) ; 386
  lm ll lm ll ll  ll ll lm lm lm  ll ll lm ll ll  ll ll ll lm lm  ll ll ll ll ll  lm lm ll lm lm  lm ll lm lm lm  ll ll lm lm ll  ll lm ll ll lm  lm ll lm ll ll
  ll lm ll lm ll  lm ll lm ll lm  lm lm lm ll ll  ll ll lm lm ll  ll ll lm lm ll  ll lm ll ll lm  ll lm ll lm lm  ll ll lm ll ll  ll ll lm lm lm  lm lm lm lm ll
  ll ll lm ll ll  ll ll ll ll ll  lm lm ll ll lm  ll ll ll lm ll  ll ll lm ll ll  ll ll ll ll lm  lm ll ll ll lm  ll lm lm lm lm  ll ll lm lm lm  ll lm lm ll ll
  lm lm ll ll lm  lm lm ll lm lm  ll ll lm ll lm  lm ll lm lm
S12_633846 <lmxll> {1-} (ll,lm) ; 387
  ll lm ll lm lm  lm ll ll ll ll  lm ll ll ll lm  lm lm lm ll ll  lm lm lm lm lm  ll ll lm ll ll  ll lm ll ll lm  lm lm lm ll lm  lm lm lm lm ll  ll lm ll lm lm
  lm ll lm ll lm  ll lm ll lm ll  ll ll ll lm lm  lm lm ll ll lm  lm lm lm ll lm  lm ll lm lm ll  ll ll ll ll lm  ll lm ll lm lm  lm lm ll ll ll  lm ll ll ll lm
  lm lm ll ll lm  lm lm lm lm lm  ll lm lm lm lm  lm ll lm lm lm  ll lm ll ll lm  lm lm lm ll ll  ll lm lm lm ll  lm ll ll ll ll  lm lm ll ll ll  lm ll ll lm lm
  ll lm lm lm ll  ll ll lm ll ll  lm lm ll ll ll  ll lm lm ll
CH04g04(1) <nnxnp> {-0} (nn,np) ; 388
  np np nn np np  nn nn np nn np  nn -- nn np nn  nn nn np np nn  nn np nn np nn  nn nn np np nn  nn nn nn nn np  np nn np nn nn  np np np np nn  np np np np nn
  nn np nn np nn  nn np np nn nn  np nn nn np nn  nn np np nn np  -- nn nn np nn  np np np np nn  nn np nn nn nn  np np np np nn  nn np nn nn np  np nn nn np nn
  np -- np np nn  nn np nn np np  np nn nn np nn  nn nn nn np np  nn np nn nn nn  np np nn np np  np nn np nn nn  np np np nn nn  nn np nn nn np  nn -- np nn np
  nn nn np nn nn  np nn nn nn np  nn np nn nn np  np nn np nn
CH04g04(2) <nnxnp> {-1} (nn,np) ; 389
  nn nn np nn nn  np np nn np nn  np -- np nn np  np np nn nn np  np nn np nn np  np np nn nn np  np np np np nn  nn np nn np np  nn nn nn nn np  nn nn nn nn np
  np nn np nn np  np nn nn np np  nn np np nn np  np nn nn np nn  -- np np nn np  nn nn nn nn np  np nn np np np  nn nn nn nn np  np nn np np nn  nn np np nn np
  nn -- nn nn np  np nn np nn nn  nn np np nn np  np np np nn nn  np nn np np np  nn nn np nn nn  nn np nn np np  nn nn nn np np  np nn np np nn  np -- nn np nn
  np np nn np np  nn np np np nn  np nn np np nn  nn np nn np
NZ28f4(1) <nnxnp> {-0} (nn,np) ; 390
  np np nn np np  nn nn np nn np  nn nn nn np nn  nn nn np np nn  nn np nn np nn  nn nn np np nn  nn nn nn nn np  np nn np nn nn  np np np np nn  np np np np nn
  nn np nn np nn  nn np np nn nn  np nn nn np np  nn np np nn np  np nn nn np nn  np np np np nn  nn np nn nn nn  -- np np np nn  nn np nn nn np  np nn nn np nn
  np nn np np nn  nn -- nn np np  np nn nn np nn  nn nn nn np np  nn np nn nn nn  np np nn nn np  np nn np nn nn  np np np nn nn  nn np nn nn np  nn nn np nn np
  nn nn np nn nn  np nn nn nn nn  nn np nn nn np  np nn np nn
NZ28f4(2) <nnxnp> {-1} (nn,np) ; 391
  nn nn np nn nn  np np nn np nn  np np np nn np  np np nn nn np  np nn np nn np  np np nn nn np  np np np np nn  nn np nn np np  nn nn nn nn np  nn nn nn nn np
  np nn np nn np  np nn nn np np  nn np np nn nn  np nn nn np nn  nn np np nn np  nn nn nn nn np  np nn np np np  -- nn nn nn np  np nn np np nn  nn np np nn np
  nn np nn nn np  np -- np nn nn  nn np np nn np  np np np nn nn  np nn np np np  nn nn np np nn  nn np nn np np  nn nn nn np np  np nn np np nn  np np nn np nn
  np np nn np np  nn np np np np  np nn np np nn  nn np nn np
S12_1232894 <nnxnp> {-1} (nn,np) ; 392
  nn np np nn np  np nn nn nn nn  nn np np nn np  np np nn nn nn  np nn np np np  np np nn nn np  np nn np np nn  nn np -- nn np  np nn nn np np  nn nn nn nn np
  nn nn np np np  np nn nn np np  nn nn np nn nn  -- nn nn np nn  nn np np -- np  np nn nn nn np  nn nn np np np  nn nn np nn np  np nn np np nn  nn nn np nn nn
  nn nn nn nn np  np nn np np np  nn np np nn np  np nn nn nn nn  np nn np np np  nn nn np np nn  nn nn np nn np  nn nn nn np np  np nn nn np nn  np nn nn np nn
  np np nn nn np  nn np np np np  np nn -- nn nn  nn nn nn np
S12_15036724 <nnxnp> {-1} (nn,np) ; 393
  np nn np nn nn  np nn nn np np  np np np nn np  nn np nn np np  np nn nn nn --  np np np nn --  np np np np nn  nn np nn np --  nn nn nn nn np  np nn nn nn np
  np nn np nn nn  np nn nn np np  nn np nn nn np  np nn nn np nn  np np np np np  nn nn nn nn np  np nn np nn np  nn nn nn nn np  nn nn nn np nn  nn np np nn np
  np np nn nn np  np nn nn nn nn  np np nn nn np  np np np np nn  np nn np np np  np nn np nn nn  nn np np np np  nn nn nn np np  np nn nn np np  np np np np nn
  np np np np nn  nn -- np -- nn  -- nn nn -- nn  nn np nn np
S12_24172607 <nnxnp> {-1} (nn,np) ; 394
  np nn np nn nn  np nn nn np np  np np np nn np  -- np nn np np  np nn nn nn np  np np np nn np  np -- np np nn  nn nn nn np np  nn nn np nn np  np -- nn nn np
  nn -- np nn nn  np nn nn np np  nn np nn nn np  nn nn nn nn nn  np nn np np nn  nn nn np nn nn  nn nn np nn nn  np np np np nn  nn np np np np  np np np nn np
  nn np np -- np  np nn np nn nn  nn nn np nn nn  np np np np nn  np nn np np np  np nn np nn nn  np np nn np nn  nn nn nn nn np  np nn nn -- np  np nn np np nn
  np np nn np nn  nn np nn np nn  np nn nn nn nn  nn np nn nn
S12_27081751 <nnxnp> {-1} (nn,np) ; 395
  np nn np nn nn  nn np nn np np  np np np nn np  np np nn np nn  np nn nn nn np  np np np -- np  np np np np nn  nn np nn np np  nn nn np nn nn  np nn nn nn np
  nn nn np nn nn  np nn nn np nn  -- nn nn nn np  nn nn np nn nn  np nn np np np  nn nn np nn np  np nn np nn np  np np np -- nn  nn np np np np  np np -- nn np
  np np np np np  np np np nn nn  np nn np nn --  np np np np nn  np nn np -- np  np nn nn nn nn  np np np np np  nn nn nn nn nn  np nn nn np nn  np -- np np nn
  np nn nn np nn  nn nn nn np nn  nn nn nn nn nn  nn np nn nn
S12_29885878 <nnxnp> {-1} (nn,np) ; 396
  np nn nn nn nn  nn np nn np np  np np np nn np  np np nn np nn  np nn np nn nn  np np np np np  np np np np nn  nn np nn np np  nn nn np np nn  np nn nn nn np
  np np np nn nn  np np nn -- nn  np nn nn nn np  nn nn np nn nn  np nn np np np  nn nn np nn np  -- nn np nn np  np np np np nn  nn np np np np  np np np nn np
  np np np -- np  np np np nn nn  np np np nn np  np np np np nn  np nn np np np  np nn nn nn nn  np nn np np nn  nn np nn nn np  np nn nn np np  np np np nn np
  np np nn np nn  nn nn nn np nn  nn nn nn nn np  nn np nn nn
S12_31715518 <nnxnp> {-1} (nn,np) ; 397
  np nn np nn nn  np np nn np np  np np nn nn np  nn np nn np nn  np nn np nn nn  nn np np -- np  np np np np nn  np np nn np np  nn nn np np nn  np nn nn nn np
  np np np nn nn  np np nn nn nn  np nn nn nn nn  nn nn np nn nn  np np np np np  nn np np nn nn  np nn nn nn np  np np np np nn  nn np np nn np  np -- np nn np
  np np nn nn nn  np np np nn nn  np np np nn np  np np np np nn  np nn np np np  np nn nn np nn  nn nn nn np np  nn np nn nn np  np nn nn np np  nn np np nn np
  np nn nn np nn  nn nn np np nn  nn nn np nn np  nn np nn np
S12_32285372 <nnxnp> {-1} (nn,np) ; 398
  np nn nn nn nn  np np nn np np  np np nn nn np  nn np nn np nn  nn nn np nn nn  nn np np -- np  np np np np nn  np -- nn np np  nn nn np np nn  np nn nn np np
  np np np nn nn  np np nn np nn  np nn nn np nn  nn nn np nn nn  np np np np np  nn np np nn nn  np nn nn nn np  np nn np np nn  nn np np nn np  np np np nn np
  np np np np nn  nn nn nn nn nn  nn nn np nn np  np np np np nn  np nn np np np  np nn nn np nn  np nn nn np np  nn np nn nn np  np nn nn np np  nn np np nn np
  np nn nn np nn  nn nn np np nn  nn nn np nn np  np -- nn np
S12_34971822 <nnxnp> {-1} (nn,np) ; 399
  np np nn nn nn  nn np nn np np  np np nn nn np  nn nn nn np nn  nn nn np nn nn  nn np np np np  np np np np nn  np np nn nn np  -- nn np np nn  nn np nn np np
  np nn np nn nn  np np nn np nn  np nn np np nn  nn nn np nn nn  np np np np np  np np np nn nn  np nn nn np np  np nn np nn nn  nn np nn nn np  np np np nn np
  np np np np nn  np np np nn nn  nn nn np nn np  np np np np nn  np nn np nn np  np nn nn np nn  nn nn nn np np  nn np nn nn np  np nn nn np np  nn np np nn np
  np nn nn np nn  nn nn np np nn  nn nn np nn nn  np np nn np
S12_35779795 <nnxnp> {-1} (nn,np) ; 400
  np nn nn nn nn  np nn nn np np  np np nn nn np  nn nn nn np nn  nn nn np nn np  nn np np -- np  np nn nn np nn  np np nn nn --  nn nn np np nn  nn np nn np np
  np nn np nn nn  np np nn np nn  np nn np np nn  nn nn np nn nn  np np np np np  np np np nn nn  np nn nn np np  np nn np nn nn  nn np nn nn np  np np np nn np
  np np np np nn  np np np nn nn  nn nn -- nn np  np np np np nn  np nn np nn np  np nn nn np nn  nn nn nn np np  nn np np nn np  np nn nn np np  nn np np nn --
  np nn nn np nn  nn nn np np nn  nn np np nn nn  np np nn nn
S12_3864732 <nnxnp> {-1} (nn,np) ; 401
  nn np np nn nn  np nn nn nn nn  np np np nn np  np np nn nn np  np nn np nn np  np np nn nn np  np np np np nn  nn np np nn np  np nn nn nn np  nn nn nn nn np
  np nn np np np  np nn nn np np  nn nn np nn nn  np nn nn np nn  nn np np nn np  np nn nn nn np  np nn np np np  nn nn np nn np  np nn np np nn  nn np np nn nn
  nn nn nn nn np  np nn np nn nn  nn np np nn np  np np np nn nn  np nn np np np  nn nn np np nn  nn np np np np  nn nn nn np np  np nn nn np nn  np nn nn np nn
  np np nn nn np  nn np np np np  np nn np -- nn  nn nn nn np
S12_4670611 <nnxnp> {-0} (nn,np) ; 402
  np nn nn np np  nn nn np np np  nn nn nn np nn  nn nn np np nn  nn np nn np nn  nn nn np np nn  nn nn nn nn np  np -- nn np nn  nn np np np nn  np np np np nn
  nn np nn nn nn  nn np np nn nn  np np nn np np  nn np np nn np  np nn nn np nn  np np np np nn  nn np nn nn nn  np np nn np nn  nn nn nn nn np  -- nn nn -- nn
  np nn np np nn  nn np nn np np  np nn nn nn nn  nn nn nn np np  nn np nn nn nn  np np nn nn np  np nn nn nn nn  np np np nn nn  nn np np nn --  nn np np nn np
  nn nn np np nn  np nn nn nn nn  nn np nn nn np  nn np np nn
S12_541233 <nnxnp> {-1} (nn,np) ; 403
  nn np np nn np  np nn nn nn nn  nn np np nn np  np np nn nn np  np nn np np --  np np nn nn nn  np nn np np nn  nn np -- nn --  np nn nn nn np  nn nn nn nn np
  np nn np np np  np nn nn nn np  nn nn np nn nn  np nn nn nn nn  nn np np np np  -- nn nn nn np  nn nn np np np  nn nn np nn np  np nn np np nn  nn np np nn nn
  nn nn nn nn np  np nn np nn np  nn nn np nn np  np nn nn nn nn  np nn np np np  nn nn np np nn  nn nn np nn np  nn nn nn np np  np nn nn np nn  np nn nn np nn
  np np nn nn np  nn np np np nn  np nn np -- nn  nn nn nn --
S12_7886981 <nnxnp> {-1} (nn,np) ; 404
  np nn np nn nn  np np nn np np  np np nn nn np  np np nn nn np  nn nn nn nn np  np np np nn nn  np np np np nn  nn nn nn np --  nn nn nn nn np  nn nn nn nn np
  np nn np nn np  np nn nn np np  np np np nn np  np nn nn np nn  nn np np np np  nn nn nn nn np  np nn np np np  nn nn nn np np  nn nn nn np nn  nn np np nn np
  nn np nn nn np  np nn np nn nn  nn np np nn np  np np np np nn  np nn np np np  np nn np nn nn  nn nn np np np  nn nn nn np np  np nn nn np np  nn np np np nn
  np np np np nn  nn nn np np nn  np nn nn np nn  nn np nn np
CH01d03(3_1) <lmxll> {0-} (ll,lm) ; 405
  lm ll lm ll lm  ll ll lm lm ll  lm ll lm ll ll  ll lm ll lm lm  ll ll ll ll ll  ll lm ll ll lm  ll lm -- ll lm  lm lm lm ll ll  ll lm -- ll lm  ll lm ll lm lm
  lm lm ll lm ll  lm ll ll ll lm  ll lm ll ll ll  ll lm lm lm ll  ll lm lm lm lm  ll ll lm lm ll  ll lm ll ll lm  ll ll ll lm ll  ll ll lm ll ll  lm ll lm ll lm
  lm ll lm lm lm  lm ll ll ll lm  lm ll ll lm lm  lm ll ll lm ll  ll ll ll ll ll  ll lm ll ll lm  lm ll lm ll lm  lm lm lm ll ll  ll lm lm lm lm  ll lm lm ll lm
  ll lm ll lm lm  lm ll lm ll lm  lm lm ll ll lm  ll ll lm ll
CH01g12_144 <lmxll> {1-} (ll,lm) ; 406
  ll lm ll lm lm  lm lm ll ll ll  ll lm ll lm lm  lm lm lm ll ll  lm lm lm lm lm  ll ll lm ll ll  lm lm ll lm lm  lm lm ll ll lm  lm ll lm lm ll  ll ll lm lm ll
  lm ll lm ll lm  ll lm lm lm ll  ll ll ll lm lm  lm lm ll ll ll  lm ll ll ll lm  lm lm lm lm ll  lm ll lm ll ll  lm lm -- -- lm  lm lm ll ll ll  ll ll ll ll lm
  lm lm ll ll lm  lm lm lm lm ll  ll lm lm ll ll  lm lm lm ll lm  lm lm ll lm lm  lm lm lm lm ll  ll lm ll lm ll  lm ll ll ll ll  lm lm lm ll ll  lm ll ll lm ll
  ll ll lm lm ll  ll ll lm ll ll  lm lm ll ll ll  ll lm ll ll
CH01g12_148 <lmxll> {0-} (ll,lm) ; 407
  lm ll lm ll ll  ll ll lm lm lm  lm ll lm ll ll  ll ll ll lm lm  ll ll ll ll ll  lm lm ll lm lm  ll ll lm ll lm  ll lm lm lm ll  ll lm ll ll lm  lm lm ll ll ll
  ll lm ll lm ll  lm ll ll ll lm  lm lm lm ll ll  ll ll lm lm ll  ll lm lm lm ll  ll ll ll ll lm  ll lm ll lm lm  ll ll ll ll ll  ll ll lm lm lm  lm lm lm lm ll
  ll ll lm lm ll  ll ll ll ll lm  lm ll ll lm lm  ll ll ll lm ll  ll ll lm ll ll  ll ll ll ll lm  lm ll lm ll lm  ll lm lm lm lm  ll ll ll lm lm  ll lm lm ll lm
  lm lm ll ll lm  lm lm ll lm lm  ll ll lm lm lm  lm ll lm lm
CH05d04_184_186 <lmxll> {0-} (ll,lm) ; 408
  lm ll lm ll ll  ll ll lm lm lm  ll lm lm ll ll  ll ll ll lm lm  ll ll ll ll ll  lm lm ll lm lm  lm -- lm lm ll  ll ll lm lm ll  ll ll ll ll lm  lm ll lm ll ll
  ll lm ll lm ll  lm ll lm ll lm  lm lm lm ll ll  ll ll lm lm ll  ll ll lm lm ll  ll lm ll ll lm  lm lm lm lm ll  lm ll lm ll ll  ll ll lm lm lm  ll lm lm lm ll
  ll ll lm lm ll  ll ll ll ll ll  lm lm ll ll ll  ll lm ll ll ll  lm ll lm lm ll  ll ll ll lm lm  lm lm lm ll lm  ll lm lm lm lm  ll ll ll lm lm  ll lm lm ll ll
  lm ll ll ll lm  lm lm ll lm lm  ll ll lm lm lm  lm ll ll lm
CH05d04_192_195 <lmxll> {1-} (ll,lm) ; 409
  ll lm ll lm lm  lm lm ll ll ll  lm ll ll lm lm  lm lm lm ll ll  lm lm lm lm lm  ll ll lm ll ll  ll -- ll ll lm  lm lm ll ll lm  lm lm lm lm ll  ll lm ll lm lm
  lm ll lm ll lm  ll lm ll lm ll  ll ll ll lm lm  lm lm ll ll lm  lm lm ll ll lm  lm ll lm lm ll  ll ll ll ll lm  ll lm ll lm lm  lm lm ll ll ll  lm ll ll ll lm
  lm lm ll ll lm  lm lm lm lm lm  ll ll lm lm lm  lm ll lm lm lm  ll lm ll ll lm  lm lm lm ll ll  ll ll ll lm ll  lm ll ll ll ll  lm lm lm ll ll  lm ll ll lm lm
  ll lm lm lm ll  ll ll lm ll ll  lm lm ll ll ll  ll lm lm ll
DIP37HRMa <lmxll> {0-} (ll,lm) ; 410
  lm -- lm ll ll  ll ll lm lm lm  lm ll lm ll ll  ll ll ll lm lm  -- ll ll -- ll  lm lm ll lm lm  ll -- lm ll lm  -- ll lm lm ll  ll lm ll ll lm  lm lm ll ll ll
  ll lm ll lm ll  lm ll ll ll lm  lm lm lm ll ll  ll ll -- lm ll  ll lm -- lm ll  ll ll ll ll lm  ll lm ll lm lm  ll ll lm ll ll  ll ll lm lm lm  lm lm lm lm ll
  ll ll lm lm ll  -- ll ll ll lm  lm ll ll lm lm  ll ll ll lm ll  ll ll lm ll ll  ll ll ll ll lm  lm ll ll ll lm  ll lm lm lm lm  ll ll lm lm lm  ll lm lm ll lm
  lm lm ll ll lm  lm lm ll lm lm  ll ll lm lm lm  lm ll lm lm
GD6(1_2) <lmxll> {0-} (ll,lm) ; 411
  lm ll lm ll ll  ll ll lm lm lm  lm ll lm ll ll  ll lm ll lm lm  ll ll ll ll ll  lm lm ll lm lm  ll ll lm ll lm  ll ll lm lm ll  ll lm ll ll lm  -- lm ll ll ll
  ll lm ll lm ll  lm ll ll ll lm  lm lm lm ll ll  ll lm lm lm ll  ll lm lm lm ll  ll ll ll ll lm  ll lm ll lm lm  ll ll lm ll ll  ll ll lm lm lm  lm lm lm lm ll
  ll ll lm lm ll  ll ll ll ll lm  lm -- ll lm lm  ll ll ll lm ll  ll ll lm ll ll  ll lm ll ll lm  lm ll lm ll lm  ll lm lm lm lm  ll ll ll lm lm  ll lm lm ll lm
  lm lm ll ll lm  lm lm ll lm lm  ll ll lm lm lm  lm ll lm lm
GD6(3_2) <lmxll> {1-} (ll,lm) ; 412
  ll lm ll lm lm  lm lm ll ll ll  ll lm ll lm lm  lm ll lm ll ll  lm lm lm lm lm  ll ll lm ll ll  lm lm ll lm ll  lm lm ll ll lm  lm ll lm lm ll  -- ll lm lm lm
  lm ll lm ll lm  ll lm lm lm ll  ll ll ll lm lm  lm ll ll ll lm  lm ll ll ll lm  lm lm lm lm ll  lm ll lm ll ll  lm lm ll lm lm  lm lm ll ll ll  ll ll ll ll lm
  lm lm ll ll lm  lm lm lm lm ll  ll -- lm ll ll  lm lm lm ll lm  lm lm ll lm lm  lm ll lm lm ll  ll lm ll lm ll  lm ll ll ll ll  lm lm lm ll ll  lm ll ll lm ll
  ll ll lm lm ll  ll ll lm ll ll  lm lm ll ll ll  ll lm ll ll
GD_SNP01045 <lmxll> {0-} (ll,lm) ; 413
  lm -- lm ll ll  ll ll lm lm lm  lm ll lm ll ll  ll lm ll lm lm  ll ll ll ll ll  lm lm ll lm lm  ll ll lm ll lm  ll ll lm ll --  ll lm ll ll lm  lm lm ll ll ll
  ll -- ll lm ll  lm ll ll ll lm  -- lm lm ll ll  ll lm lm lm ll  ll lm lm lm ll  ll ll lm ll lm  ll lm ll lm lm  ll ll lm ll ll  ll ll lm lm lm  lm lm lm lm ll
  ll ll lm lm ll  ll ll ll ll lm  lm ll ll lm lm  ll ll ll lm ll  ll ll lm ll ll  ll lm ll ll lm  lm ll ll -- lm  ll lm lm lm lm  ll ll lm lm lm  ll lm lm ll --
  lm lm ll ll lm  lm lm ll lm lm  ll ll lm lm lm  -- ll -- lm
S12_1532957 <lmxll> {1-} (ll,lm) ; 414
  ll lm ll lm lm  -- lm ll ll ll  lm ll ll lm lm  lm lm lm ll ll  -- lm lm lm lm  ll ll lm ll ll  ll -- ll ll lm  ll lm ll ll lm  lm lm lm lm ll  ll lm ll lm lm
  lm ll lm ll lm  ll lm ll lm lm  ll ll ll lm lm  lm lm ll ll lm  lm lm ll ll lm  lm ll lm lm ll  ll ll ll ll lm  ll lm ll lm lm  lm lm ll ll ll  lm ll ll ll lm
  lm lm ll ll lm  lm lm lm lm lm  ll ll lm lm lm  lm ll lm lm lm  ll lm ll ll lm  lm lm lm ll ll  ll lm lm lm ll  lm ll ll ll ll  lm lm ll ll ll  lm ll ll lm lm
  ll lm lm lm ll  ll ll lm ll ll  lm ll ll ll ll  ll lm lm ll
S12_19749798 <lmxll> {1-} (ll,lm) ; 415
  ll lm ll lm lm  lm lm ll ll ll  ll lm ll lm lm  lm ll lm ll ll  lm lm lm lm lm  ll ll lm ll ll  lm lm ll lm ll  ll lm ll ll lm  lm ll lm lm ll  ll ll lm lm lm
  lm ll lm ll lm  ll ll lm lm ll  ll ll ll lm lm  lm lm ll ll lm  lm ll ll ll lm  lm lm lm lm ll  lm ll lm ll ll  lm lm ll lm lm  lm lm ll ll ll  ll ll ll ll lm
  lm lm ll ll lm  lm lm lm lm ll  ll lm lm lm ll  lm lm lm ll lm  lm lm ll lm lm  lm lm lm lm ll  ll lm lm lm ll  lm ll ll ll ll  lm lm ll ll ll  lm ll ll lm ll
  ll ll lm lm ll  ll ll lm ll ll  lm lm ll ll ll  ll lm ll ll
MDC004660.530HRMa <efxeg> {01} (ee,ef,eg,fg) ; 416
  eg eg ee ef eg  eg fg eg ef ef  ef fg ee eg eg  eg fg ee fg --  -- ef eg eg ee  eg ef ee eg ef  ee eg eg ee ee  ef ef fg ef eg  ee ee eg eg ee  fg fg fg eg eg
  eg ef eg fg ef  ef ef ee ee ef  fg ee fg fg eg  ef fg ee eg eg  ef ef eg fg eg  eg ef eg fg ee  ee eg fg fg eg  fg eg fg fg --  eg eg ef eg fg  ee ee fg fg ee
  fg ee eg ef fg  fg eg fg ee ee  ef eg fg eg ee  eg fg fg fg fg  fg ef eg eg fg  eg ef eg ef eg  fg fg ee fg eg  ee fg ef fg ef  ef fg ef eg fg  eg ee fg ee ef
  fg ee eg eg fg  fg ef ef -- ef  ef fg fg eg eg  ee eg ef ef
Hi04g05 <nnxnp> {-0} (nn,np) ; 417
  nn np np np np  np np -- -- nn  np nn nn np nn  np np nn np nn  nn np nn nn nn  nn nn nn np nn  nn nn np np nn  np nn nn np nn  np nn np nn nn  np nn np np np
  np np np np np  np np nn np nn  np np nn nn nn  nn np np np nn  np np np nn nn  np nn np nn nn  np np np nn np  nn nn np np nn  nn nn nn nn nn  nn nn nn nn nn
  nn np nn np nn  np nn nn np np  np nn nn nn np  nn nn np np np  nn np nn np --  np np np nn nn  np np np np nn  nn nn np np np  nn nn nn nn nn  nn np nn nn np
  nn np nn nn nn  nn nn np np nn  np np nn nn np  np nn nn np
S13_10754553 <nnxnp> {-0} (nn,np) ; 418
  nn nn np nn nn  nn np nn np nn  np nn nn nn np  nn nn nn nn nn  nn np nn nn np  nn np np np nn  nn nn nn np np  np nn nn np nn  np nn -- nn np  nn nn nn nn np
  nn np np np nn  np np np np np  nn np nn nn nn  np np nn np nn  np nn nn nn np  nn nn np np np  np np nn nn np  nn nn nn np nn  nn nn nn nn nn  np nn nn nn nn
  nn np nn np nn  np nn nn np np  np nn nn np np  nn nn np nn np  nn np nn np np  np np np np nn  np np np np nn  nn nn np np np  nn nn np nn nn  nn nn nn np np
  nn np nn np nn  nn np np np nn  np np nn nn nn  np nn nn np
S13_12411363 <nnxnp> {-0} (nn,np) ; 419
  nn nn np np nn  np np nn np nn  np nn nn nn np  np nn nn nn nn  nn np nn nn np  nn np np np nn  nn nn nn np np  np np nn np nn  np nn np nn np  nn nn nn nn np
  nn np np np nn  np np np np --  nn np nn nn nn  np np nn np nn  np nn nn nn np  nn nn np np np  np np nn nn np  nn nn nn np nn  nn nn nn nn nn  np nn nn nn nn
  nn np nn np nn  nn nn nn np np  np nn nn np np  nn nn np nn nn  nn np nn np np  np np np np nn  np np np np nn  nn nn np np np  np nn np nn nn  nn nn nn np np
  nn np nn np nn  nn np np np nn  np np nn nn nn  np nn nn np
S13_14967035 <nnxnp> {-1} (nn,np) ; 420
  np nn nn nn np  nn np np nn --  nn np np np nn  np np np np np  np nn np np nn  np nn nn np np  nn nn np np nn  nn nn np nn np  nn nn nn np nn  np np np np nn
  np nn np nn np  nn nn nn nn nn  np nn np np np  nn nn np np np  nn nn np np np  np nn nn nn nn  nn np np np nn  np np np nn --  np np -- np np  nn nn np np np
  np nn np nn --  nn np np nn nn  nn np np nn nn  np np nn np np  np nn np np nn  nn nn nn nn np  nn nn nn np np  np np nn np nn  nn np nn np np  np np np nn nn
  np nn np nn np  np nn nn nn np  nn np np -- np  nn np np nn
S13_17411699 <nnxnp> {-0} (nn,np) ; 421
  nn nn np np nn  np nn nn np nn  np nn np nn np  nn nn nn nn nn  nn np nn nn np  nn np np nn np  np nn nn np np  np np nn np nn  np np nn nn np  nn nn nn nn np
  nn np nn np np  np np np np np  nn np nn nn nn  np nn nn nn nn  np np nn nn nn  nn nn np np np  np nn nn nn np  nn nn nn nn nn  nn nn np nn nn  np np nn nn nn
  nn np nn np nn  np nn np np np  np nn nn np np  nn nn np nn nn  nn np np nn nn  np np nn np nn  np np np nn nn  nn nn np nn np  np nn np nn nn  nn nn nn np np
  nn np nn np nn  nn np np np np  np nn nn nn nn  np nn nn np
S13_18418937 <nnxnp> {-1} (nn,np) ; 422
  np np nn nn np  nn np np nn nn  nn np nn np nn  np np nn np np  np nn np np nn  np nn nn np nn  nn np np nn nn  nn nn np nn np  nn nn np np nn  np np np np nn
  np nn np nn nn  nn nn nn nn nn  np nn np np np  nn np np np np  nn nn np np np  np np nn nn nn  nn np np np nn  np np np np np  np np nn np np  nn nn np np np
  np nn np nn np  nn np nn nn nn  nn np np nn nn  np np nn np np  np nn nn np np  nn nn np nn np  nn nn nn np np  np np nn np nn  nn np nn np np  np np np nn nn
  -- nn np nn np  np nn nn nn nn  nn np np nn np  nn np np nn
S13_1859221 <nnxnp> {-1} (nn,np) ; 423
  np nn nn nn nn  nn nn np np nn  nn np np nn np  nn nn np nn np  np nn np np np  np np np nn np  np -- nn nn np  nn np np nn --  nn np nn np --  nn np nn nn nn
  nn nn nn nn nn  nn nn np nn --  nn nn np np np  np nn nn nn np  nn nn nn np np  nn np nn np np  nn nn nn np nn  np nn nn nn np  np np np np np  nn np np np np
  np nn nn nn np  nn np np nn nn  nn nn np nn nn  np np nn nn nn  np nn np nn nn  nn nn nn nn np  nn np np nn np  np nn nn nn nn  np np nn np np  np np np np nn
  np nn np np --  nn np nn nn np  nn nn np np nn  nn np -- nn
S13_20438010 <nnxnp> {-1} (nn,np) ; 424
  np np nn nn np  np np np nn nn  nn np nn np nn  np np nn np np  np nn np np nn  np nn nn np nn  nn np np nn nn  nn nn np nn np  nn nn np nn nn  np np np np np
  np nn -- np nn  nn nn nn nn nn  np nn np np np  nn np np np np  nn nn np np np  np np np nn nn  nn np np np nn  np np np np nn  np np nn np np  nn nn np -- nn
  np nn np nn np  np np nn nn nn  nn np np nn nn  np np nn np np  np nn np np np  np nn np nn np  nn nn nn np np  np np nn np nn  nn np nn np np  np np np nn nn
  np nn np np np  np nn nn nn nn  nn np np -- np  nn np nn nn
S13_2059381 <nnxnp> {-1} (nn,np) ; 425
  np nn nn nn nn  nn nn np np nn  nn np np nn np  nn nn np nn np  np nn np nn np  np np np nn np  np np nn nn np  nn np np nn np  nn np nn np np  nn np nn nn nn
  nn nn nn nn nn  nn nn np nn np  nn nn np np np  np nn nn nn np  nn nn nn np np  nn np nn -- np  nn nn nn nn nn  np nn nn nn np  np np np np np  np np np np np
  np nn np nn np  nn np np nn nn  nn nn np nn nn  np np nn nn nn  np nn np nn nn  nn nn nn np np  nn np np nn np  np nn nn nn nn  np np nn np np  np np np np nn
  np nn np np np  nn np nn nn np  nn nn -- nn nn  nn np np nn
S13_22888486 <nnxnp> {-1} (nn,np) ; 426
  np np nn nn np  np np -- nn nn  nn np nn np np  -- -- nn np np  np nn np np nn  np nn nn np nn  nn np nn nn nn  nn nn -- nn np  nn nn np -- nn  np -- nn np np
  np nn np np nn  nn nn nn nn nn  nn nn np np np  nn np nn np np  nn nn np np np  np nn np np nn  nn -- np np np  np np np np nn  np np nn np np  nn nn np np nn
  nn nn np nn np  np nn nn nn nn  nn np np nn nn  np np np -- np  np nn -- np np  np nn np nn np  np nn nn np np  nn np nn np nn  nn np nn np np  np np np nn nn
  np nn np np np  np nn nn nn nn  nn np np np np  nn np nn nn
S13_24068907 <nnxnp> {-0} (nn,np) ; 427
  nn nn np np np  nn nn nn np nn  np nn np nn nn  nn nn np nn nn  nn np nn nn np  nn np np nn np  np nn nn np np  np np nn np nn  np np nn nn np  nn nn nn nn nn
  nn np nn nn np  np np np nn np  nn np nn nn nn  np nn np nn nn  np np nn nn nn  nn np nn nn np  np nn nn nn nn  nn nn nn nn np  nn nn np nn nn  nn np nn nn np
  nn np nn np nn  nn nn np np np  np np nn np np  nn nn nn nn nn  nn np nn nn nn  nn np nn np nn  nn -- np nn nn  np nn np nn --  np nn np np nn  nn nn nn np np
  nn np nn nn nn  nn np np np np  nn nn nn nn nn  np nn np np
S13_29871793 <nnxnp> {-0} (nn,np) ; 428
  nn nn np np np  nn nn nn np nn  np nn np nn nn  nn nn np nn nn  nn np nn nn np  nn nn np nn np  np nn nn np np  np np nn np nn  np np nn nn np  nn nn nn nn nn
  nn np nn nn np  np np np -- np  nn np nn nn nn  np nn np nn nn  np np nn nn nn  nn np np nn np  np nn nn nn nn  nn nn nn nn np  nn nn np nn nn  nn np nn nn np
  nn np nn np nn  nn nn np np np  np np nn -- np  nn nn nn nn nn  nn np nn nn nn  nn np nn np nn  nn np np nn nn  np nn np nn np  np nn np np nn  nn nn nn np np
  nn np nn nn nn  nn np np np np  np nn nn nn nn  -- nn np np
S13_34972983 <nnxnp> {-1} (nn,np) ; 429
  np np nn nn nn  np np np nn np  nn np nn np np  np np nn np np  np nn np np nn  np np nn np nn  nn np np nn nn  nn nn np nn nn  nn nn np np nn  nn np np np np
  np nn np np nn  nn nn nn nn nn  np nn np np np  nn np nn np np  nn nn np np np  np nn nn np nn  np np np np np  np np np np nn  np np nn np np  np nn np np nn
  np nn np nn nn  np np nn nn nn  nn nn np nn np  np np np np np  np nn np np np  np nn np nn np  np nn nn np np  nn np nn np nn  nn np nn nn nn  np np np nn nn
  np nn nn np np  np nn np nn nn  nn np np nn np  nn np nn nn
S13_3799904 <nnxnp> {-0} (nn,np) ; 430
  nn np np np np  np np nn nn nn  np nn nn np nn  np np nn np nn  nn np nn nn nn  nn nn nn np nn  nn nn np np nn  np nn nn np nn  np nn np nn nn  np nn np np np
  np np np np np  np np nn np nn  nn np nn nn nn  nn np nn np nn  np np np nn nn  np nn np nn np  np np np nn np  nn nn np np nn  nn nn nn nn nn  nn nn nn nn nn
  nn np nn np nn  -- nn nn np np  np nn nn np np  nn nn np np np  nn np nn np np  np np np nn nn  np nn nn np nn  nn nn np np np  nn nn np nn nn  nn nn nn nn np
  nn np nn nn nn  nn nn np np nn  np np nn nn np  np nn nn np
S13_39397570 <nnxnp> {-1} (nn,np) ; 431
  np np nn nn nn  nn np np nn np  nn np nn np np  nn np nn np np  np nn np nn np  np np nn nn nn  nn nn np nn nn  nn np np nn nn  nn nn nn np nn  nn np np np np
  nn nn nn np nn  np nn nn nn nn  nn nn np np np  nn np nn np np  nn nn np np np  np nn nn np nn  nn nn np nn np  nn np np np nn  np np nn nn np  nn nn np np nn
  np nn nn np nn  np np nn nn nn  nn nn np nn np  np np np np np  np nn np np np  np nn np np np  np nn nn np nn  nn np nn np nn  nn np nn nn nn  nn np np nn nn
  np nn nn np np  np nn np np nn  nn np np nn np  nn nn nn nn
S13_4324477 <nnxnp> {-0} (nn,np) ; 432
  nn np np np np  nn -- nn nn nn  np nn nn nn nn  np np nn np nn  nn np nn nn nn  nn np nn np nn  nn nn np np nn  np nn nn np nn  -- nn np nn np  np nn np np np
  np -- np np np  np np nn np nn  nn np nn nn nn  np np nn np nn  np nn np nn nn  np nn np nn np  np np np nn np  nn nn np np nn  nn nn nn nn nn  nn nn nn nn nn
  nn np nn -- nn  nn nn nn np np  np nn nn np np  nn nn np np np  nn np nn np np  np np np nn nn  np nn nn nn nn  nn nn np np np  nn nn np nn nn  nn nn nn nn np
  nn np nn nn nn  nn nn np np nn  np -- nn nn nn  np nn nn np
S13_5207832 <nnxnp> {-0} (nn,np) ; 433
  nn np np np np  np nn nn nn nn  np nn nn nn nn  np np nn np nn  nn np nn nn np  nn nn nn np nn  nn nn nn np nn  np -- nn np nn  np nn np nn --  np nn nn np np
  np np np np np  np np nn np np  nn np nn nn nn  -- np nn np nn  np nn np nn nn  np nn np nn np  np np np nn np  nn nn np np nn  nn nn nn nn nn  nn nn nn nn nn
  nn np nn -- nn  np nn nn np np  np nn nn np np  nn nn np np np  nn np nn np np  np np np nn nn  np nn nn np nn  nn nn np np np  nn nn np nn nn  nn nn nn nn np
  -- np nn nn nn  nn nn -- np nn  np np nn nn np  np nn nn np
GD_SNP00744 <lmxll> {0-} (ll,lm) ; 434
  ll lm ll lm ll  ll lm ll lm lm  lm lm ll ll ll  ll lm ll lm lm  lm lm ll ll ll  ll lm ll ll lm  ll ll ll ll ll  lm lm lm lm ll  ll ll ll ll ll  lm lm lm ll ll
  ll -- ll lm lm  lm lm ll ll lm  lm ll lm lm ll  lm lm ll ll ll  lm lm ll lm ll  ll lm ll -- ll  ll ll lm lm ll  lm ll lm lm lm  ll ll lm ll lm  ll ll lm lm ll
  lm ll ll lm lm  lm ll lm ll ll  lm ll lm ll ll  ll lm lm lm lm  lm lm ll ll lm  ll lm ll lm ll  lm lm ll -- ll  ll -- lm lm lm  lm lm lm ll lm  ll ll lm ll --
  lm ll ll ll lm  lm lm lm ll lm  lm lm lm ll ll  -- ll -- lm
GD_SNP02069 <lmxll> {0-} (ll,lm) ; 435
  ll ll ll lm ll  ll lm ll lm lm  lm lm ll ll ll  ll lm ll lm lm  lm lm ll ll ll  ll lm ll ll lm  ll ll ll ll ll  lm lm lm lm ll  -- ll ll ll ll  lm lm lm ll ll
  ll lm ll lm lm  lm lm ll ll lm  -- ll lm lm ll  lm lm ll ll ll  lm lm ll lm ll  ll lm ll lm ll  ll ll lm lm ll  lm ll lm lm lm  ll ll lm ll lm  ll ll lm lm ll
  lm ll ll lm lm  lm ll lm ll ll  lm ll lm ll ll  ll lm lm lm lm  lm lm ll ll lm  ll lm ll lm ll  lm lm ll lm ll  ll lm lm lm lm  lm lm lm ll lm  ll ll lm ll lm
  lm ll ll ll lm  lm lm lm ll lm  lm lm lm ll ll  -- ll -- lm
MDC000454.425HRMa <lmxll> {0-} (ll,lm) ; 436
  ll ll ll lm ll  ll lm ll lm lm  lm ll ll ll ll  ll lm ll lm lm  lm lm ll ll ll  ll lm ll ll lm  ll ll ll ll ll  lm lm lm lm ll  ll ll lm ll ll  lm lm lm ll ll
  ll lm ll lm lm  ll lm lm ll lm  lm ll lm lm ll  lm lm ll ll ll  lm lm ll ll ll  lm lm ll lm ll  ll ll lm lm ll  lm ll lm lm lm  ll ll lm ll lm  ll lm lm lm ll
  lm ll ll lm ll  lm ll lm ll ll  ll ll lm ll ll  ll lm lm lm lm  lm lm ll ll lm  ll lm ll lm ll  lm lm ll lm ll  ll -- lm lm lm  lm lm lm ll ll  ll ll lm ll lm
  lm -- ll ll lm  lm lm lm ll lm  lm lm lm ll ll  ll ll lm lm
S13_12405336 <lmxll> {1-} (ll,lm) ; 437
  lm lm lm ll lm  lm ll lm ll ll  ll ll lm lm ll  ll ll lm lm ll  ll ll lm lm lm  ll ll lm lm ll  lm lm lm lm lm  ll ll ll ll ll  lm ll lm lm lm  ll lm ll lm ll
  lm ll lm ll ll  ll ll lm lm lm  ll lm ll lm ll  lm ll lm lm lm  ll ll ll ll lm  lm ll ll ll ll  lm lm lm ll lm  ll ll ll ll ll  ll lm ll lm ll  lm lm ll ll lm
  ll ll ll lm ll  ll lm ll lm lm  ll lm lm ll lm  lm ll ll ll ll  ll lm lm lm ll  lm ll lm ll lm  ll lm lm ll lm  ll ll ll ll lm  ll ll ll lm ll  lm lm lm lm ll
  ll lm lm lm lm  ll ll lm lm ll  lm ll ll ll lm  lm ll ll ll
S13_16867340 <lmxll> {0-} (ll,lm) ; 438
  ll ll ll lm ll  ll lm ll lm lm  lm lm ll ll lm  lm lm ll lm lm  lm lm ll ll ll  lm lm ll ll lm  ll ll ll ll ll  lm -- lm lm ll  ll lm ll ll ll  lm ll lm ll lm
  ll lm ll lm lm  lm lm ll ll lm  lm ll lm lm lm  ll lm ll ll ll  lm lm lm lm ll  ll lm ll lm lm  ll ll lm lm ll  lm lm lm lm lm  ll ll lm ll lm  ll ll lm lm ll
  lm lm lm ll lm  lm ll -- ll ll  lm ll lm lm ll  ll lm lm lm lm  lm ll ll ll lm  ll lm ll lm ll  lm ll ll lm ll  lm lm lm lm ll  lm lm lm ll lm  ll ll lm ll lm
  lm ll ll ll ll  lm lm ll ll lm  ll lm lm ll ll  ll lm lm lm
S13_18584849 <lmxll> {1-} (ll,lm) ; 439
  lm lm lm ll lm  -- ll lm ll ll  ll ll lm lm ll  ll ll lm ll ll  ll ll lm lm lm  ll ll lm -- ll  lm lm lm lm lm  ll ll ll ll lm  lm ll lm lm lm  ll ll ll lm ll
  lm ll lm ll ll  ll ll lm lm ll  ll lm ll ll ll  lm ll lm ll lm  ll ll ll ll lm  lm ll lm ll --  lm lm ll ll lm  ll lm ll ll ll  lm lm ll lm ll  lm lm ll ll lm
  ll ll ll lm ll  ll lm ll lm lm  ll lm ll ll lm  lm ll ll ll ll  ll ll lm lm ll  lm ll lm ll lm  ll lm lm ll lm  ll ll ll ll lm  ll ll ll lm lm  lm ll ll lm ll
  ll lm lm lm lm  ll ll lm lm ll  ll ll ll lm lm  lm ll ll ll
S13_1859206 <lmxll> {0-} (ll,lm) ; 440
  ll -- ll lm ll  lm ll ll ll lm  lm lm ll ll lm  ll lm ll ll lm  lm lm ll ll ll  lm lm ll ll lm  ll ll ll lm ll  -- lm lm lm ll  ll lm ll lm ll  lm ll lm ll lm
  ll ll ll lm ll  ll lm lm lm ll  lm ll lm ll lm  ll ll lm ll ll  lm lm lm lm ll  ll lm lm lm lm  ll ll ll ll ll  ll lm lm ll lm  lm lm lm ll ll  ll ll lm lm ll
  lm lm -- ll lm  lm ll lm lm ll  -- ll ll lm ll  lm lm lm lm lm  ll ll lm lm lm  ll lm ll -- ll  lm lm lm ll ll  lm lm ll lm ll  lm lm lm ll lm  lm ll ll lm lm
  lm ll ll ll ll  ll lm ll ll lm  ll ll ll lm ll  lm lm ll lm
S13_21426849 <lmxll> {1-} (ll,lm) ; 441
  lm lm lm ll lm  -- ll lm ll ll  ll ll lm lm lm  -- ll lm ll ll  ll ll lm lm lm  lm ll lm lm ll  lm -- lm lm lm  ll ll ll ll --  ll lm lm lm lm  ll ll ll lm lm
  lm ll lm ll ll  ll ll lm -- ll  ll lm ll ll lm  ll ll lm lm lm  ll ll lm ll lm  lm ll lm ll lm  lm lm ll ll lm  ll lm ll ll ll  lm -- ll lm ll  lm lm ll ll ll
  ll lm lm ll ll  ll lm ll lm lm  ll lm ll ll lm  lm ll ll ll ll  ll ll lm lm ll  lm ll lm ll lm  ll lm lm ll lm  lm ll ll ll ll  ll ll ll -- ll  lm ll ll lm ll
  ll lm lm lm ll  ll ll ll lm ll  ll ll ll lm lm  lm lm ll ll
S13_2324835 <lmxll> {1-} (ll,lm) ; 442
  lm ll lm ll lm  ll lm lm lm ll  ll ll lm lm ll  ll ll lm lm ll  ll ll lm lm lm  ll ll lm lm ll  lm lm lm ll lm  ll ll ll ll lm  lm ll lm ll lm  ll lm ll lm ll
  lm lm lm ll lm  ll ll ll ll lm  ll lm ll lm ll  lm lm ll lm lm  ll ll ll ll lm  lm ll ll ll ll  lm lm lm lm lm  lm ll ll lm ll  ll ll ll lm lm  lm lm ll ll lm
  ll ll ll lm lm  ll lm ll ll lm  ll lm lm ll lm  ll ll ll ll ll  lm lm ll ll ll  lm ll lm ll lm  ll lm lm lm lm  ll ll lm ll lm  ll ll ll lm ll  ll lm lm ll ll
  ll lm lm lm lm  lm ll lm lm ll  lm lm lm ll lm  ll ll lm ll
S13_31658582 <lmxll> {1-} (ll,lm) ; 443
  lm lm lm ll lm  lm ll lm ll ll  ll ll lm lm lm  lm ll lm ll ll  ll ll lm lm lm  lm ll lm lm ll  lm ll -- lm lm  ll ll ll ll --  ll lm ll lm lm  ll ll ll ll lm
  lm ll lm ll ll  lm ll ll -- ll  ll lm ll ll lm  ll ll lm lm lm  ll ll lm ll lm  ll ll -- ll lm  lm lm ll ll lm  ll lm ll ll ll  -- lm ll lm ll  lm -- ll ll lm
  ll lm lm ll --  ll ll ll lm lm  ll -- ll ll lm  lm ll ll ll ll  ll ll lm -- ll  lm ll lm ll lm  ll lm lm ll lm  lm ll ll ll ll  ll ll ll lm --  lm ll ll lm ll
  ll ll lm lm ll  ll ll ll lm ll  ll -- ll lm lm  lm lm ll ll
S13_3798918 <lmxll> {1-} (ll,lm) ; 444
  lm lm lm ll lm  ll ll lm lm ll  ll ll lm lm ll  ll ll lm lm ll  ll ll lm lm lm  ll ll lm lm ll  lm lm lm ll lm  ll ll ll ll lm  lm ll lm lm lm  ll lm ll lm ll
  lm lm lm ll lm  ll ll ll ll lm  ll lm ll lm ll  lm lm ll -- lm  ll ll ll ll lm  lm ll ll ll ll  lm lm lm ll lm  lm ll ll -- ll  ll lm ll lm lm  -- lm ll ll lm
  ll ll ll lm ll  ll lm ll ll lm  ll -- lm ll lm  ll ll ll ll ll  lm lm ll ll ll  lm ll lm ll lm  ll lm lm ll lm  ll ll lm ll ll  ll ll ll lm ll  ll lm lm lm ll
  ll lm lm lm lm  lm ll lm lm ll  lm lm lm ll --  ll ll lm ll
S13_7468292 <lmxll> {1-} (ll,lm) ; 445
  lm lm -- ll lm  ll ll lm ll ll  ll ll lm lm ll  ll ll ll lm ll  ll ll lm lm lm  ll ll ll ll ll  lm ll ll lm lm  ll ll ll ll ll  -- ll lm ll lm  ll ll ll lm ll
  lm lm lm ll lm  ll ll lm ll lm  ll lm ll lm ll  lm lm ll lm lm  ll ll ll ll lm  lm ll ll ll ll  lm lm lm ll lm  ll ll ll lm ll  ll lm ll lm lm  -- -- ll ll lm
  lm ll ll -- ll  ll ll ll ll lm  ll lm lm ll lm  lm ll ll ll ll  lm lm lm ll ll  lm ll lm ll lm  ll lm lm ll lm  ll ll lm ll lm  ll ll ll lm ll  ll lm lm lm ll
  ll lm lm lm lm  lm ll lm lm ll  lm -- ll ll lm  lm ll lm ll
S13_8808584 <lmxll> {1-} (ll,lm) ; 446
  lm lm lm ll lm  ll ll lm ll ll  ll ll lm lm ll  ll ll ll lm ll  ll ll lm lm lm  ll -- lm ll --  lm ll ll -- lm  ll ll ll ll ll  lm ll lm lm lm  ll lm ll lm ll
  lm lm lm ll lm  ll ll lm lm lm  ll lm ll lm ll  lm lm lm lm lm  ll ll ll ll lm  lm ll ll ll ll  lm lm lm ll lm  ll ll ll lm ll  ll lm ll lm ll  lm lm ll ll lm
  ll ll ll lm ll  ll lm ll lm lm  ll lm lm ll lm  lm ll ll ll ll  lm lm lm ll ll  lm ll lm ll lm  ll -- lm ll lm  ll ll lm ll ll  ll ll ll lm ll  ll -- lm lm ll
  ll lm lm lm lm  -- -- lm lm --  lm ll ll ll lm  lm ll ll ll
CH03d08 <efxeg> {11} (ee,ef,eg,fg) ; 447
  ee fg ef eg ef  eg fg eg ee ee  ef fg -- ef eg  eg fg ee ef ef  ee ee eg eg fg  fg fg ef ee ef  ee fg ee fg fg  ef eg ee ee ef  ef ef ef fg ee  ee eg fg ee fg
  ef eg ef ee ee  eg ef ee ef eg  eg eg ee ee --  ef ee ef eg eg  fg ef fg ee fg  fg ee ef fg ef  ef ee eg ef ee  eg ee fg ef ee  fg ef ee ee eg  eg fg ef fg fg
  ee fg ef eg fg  eg fg eg eg eg  eg eg fg ee --  eg eg fg ef ef  fg eg ef ef fg  fg eg fg fg ef  ee ef eg fg eg  ee eg ee ef fg  ee eg ee fg ef  ee ef ee ee ee
  ee eg -- eg ee  ef ef fg fg fg  fg fg eg ee ee  ef ee ef fg
CH01g05 <efxeg> {11} (ee,ef,eg,fg) ; 448
  ee fg ef eg ef  eg fg eg ee ee  ef fg ee ef eg  eg fg ee ef ef  ee ee eg eg fg  fg fg ef ee ef  ee fg ee -- fg  ef eg ee ee ef  ef ef -- fg ee  ee eg fg ee fg
  ef eg ef ee ee  ee eg ee ef eg  eg eg ee ee eg  ef ee ef eg eg  fg ef fg ee fg  fg ee ef fg ef  ef ee eg ef ee  eg ee fg ef ee  fg ef ee ee eg  eg fg ef fg fg
  ee fg ef eg fg  eg fg eg eg eg  eg eg fg ee eg  eg eg fg ef ef  fg eg ef ef fg  fg eg fg fg ef  ee ef eg fg eg  ee eg ee ef fg  ee eg ee fg ef  ee ef ee ee ee
  ee eg ef eg ee  ef ef fg fg fg  fg fg eg ee ee  ef ee ef fg
CH04c07 <abxcd> {00} (ac,ad,bc,bd) ; 449
  bd ac ad bc ad  bc ad bc bd bd  bd ad bd ad ac  bc ac bd ad ad  bd bd bc bc ac  ac ac ac bd ad  ad ac bd ac ac  ad bc bd ad ad  ad ad ac ad ad  bd ac ad bc ac
  ad bd ad bd bd  ac ad bd ad bc  bc bd bd bd bc  ad bd ad bc bc  bd ac ac bc ac  ac bd ad ac ad  ad bd bd ad bd  bc bd ac ad bd  ad bd ad bd bc  bc ad ad ac ad
  ac ac bd bc ac  bc ac ac bd bc  bc ac ac bc bc  bc ac bc ad ad  ac bc ad bd ac  ac bc ac ac ad  bd ad bc ac ad  bd bc ad ad ac  bd ac bd ac ad  bd ad bd bd bd
  bd bc ad ac bd  ad ad ac ac ac  ad -- bc bd bd  ad -- bd ad
S14_9016593 <nnxnp> {-0} (nn,np) ; 450
  np nn -- nn np  nn nn nn np np  np nn nn np nn  nn nn np nn np  np np nn nn nn  np nn np -- np  np np nn nn nn  np nn np np np  nn np np nn np  np nn nn np nn
  np nn np np np  nn np np nn nn  nn nn nn np nn  np np np nn nn  nn np nn np nn  nn np np nn np  nn np nn np np  nn np nn np np  nn np nn nn nn  nn nn nn nn nn
  np nn np nn np  nn nn nn nn nn  nn nn nn np nn  nn nn nn np np  np nn np np nn  nn nn nn nn np  np nn np nn nn  nn nn np np nn  nn nn nn nn np  np nn nn np np
  nn nn np nn np  nn np nn np nn  nn nn nn np np  np np np nn
S14_8323831 <nnxnp> {-0} (nn,np) ; 451
  np nn np nn np  nn np nn np np  nn nn nn np nn  nn nn np nn np  np np nn nn nn  np nn -- -- np  np np nn nn nn  np nn np np np  np np np nn np  np nn nn np nn
  np nn np np np  nn np np -- nn  nn nn np np nn  np np np nn nn  nn np nn np nn  nn np np nn np  nn np nn -- np  np np nn np --  nn np np nn nn  nn nn nn nn nn
  np nn np np --  nn nn nn nn nn  nn nn nn np nn  nn nn nn np np  np nn np np nn  nn nn nn nn np  np nn np nn nn  np nn np np nn  nn nn nn nn np  np nn nn np np
  np nn np nn np  np np nn np nn  nn nn nn np np  np np np nn
S14_6882464 <nnxnp> {-0} (nn,np) ; 452
  np nn np nn np  nn np nn np np  nn nn nn np nn  nn nn np nn np  np np nn nn nn  np np np np np  np -- nn np nn  np nn np np np  np np np nn np  np nn nn np nn
  np nn np np np  nn np np np nn  nn nn np nn np  np np np nn nn  nn np nn np nn  nn np np nn np  nn np nn np np  np np nn nn np  nn np np nn nn  nn nn nn nn nn
  np nn np np np  nn nn np nn np  nn nn nn np np  nn nn nn np np  np nn np np nn  nn nn nn nn np  np np np nn nn  np nn nn nn nn  nn nn nn nn np  np nn nn np np
  np nn np nn np  nn np nn np nn  nn nn nn np np  np np np nn
S14_5575218 <nnxnp> {-0} (nn,np) ; 453
  np np np nn np  nn np nn np np  nn nn nn nn np  nn nn np nn np  np nn nn np nn  np np np np np  np np nn np nn  np nn np np np  np np np nn np  np nn nn np nn
  np nn np nn nn  nn np np np nn  nn nn np nn np  np np np nn nn  nn np nn np np  nn np np nn np  nn np nn np np  np np nn nn np  nn nn np nn nn  nn nn nn nn nn
  np nn np nn np  nn nn np nn np  nn nn nn np np  nn nn nn np np  np nn np np nn  nn nn np nn np  np -- np np nn  nn nn nn nn nn  nn nn nn nn np  np nn nn np np
  np nn np nn np  nn np nn np nn  nn nn nn np np  np np np nn
S14_533272 <nnxnp> {-1} (nn,np) ; 454
  nn nn nn nn nn  nn nn np nn np  nn np np np nn  np np nn np nn  nn np np nn np  nn nn nn nn np  nn nn np nn np  nn np nn np nn  nn nn nn -- np  nn np nn nn np
  nn np np np np  nn nn nn nn np  np np nn np nn  nn nn nn nn np  np nn -- nn nn  np nn nn np nn  np nn np np nn  nn nn np np np  nn np nn np np  np np np np np
  nn np nn nn nn  np nn nn np nn  np np np nn nn  np np np nn nn  nn -- nn nn np  np np nn np nn  nn nn nn nn np  np np np np np  np np nn np nn  np np np nn nn
  nn np nn np nn  np nn np nn nn  nn np np nn nn  nn nn nn np
S14_33295742 <nnxnp> {-1} (nn,np) ; 455
  np np nn np np  nn nn np nn nn  nn nn nn nn np  np np nn nn np  nn nn nn np --  np nn np nn np  nn np nn np np  np np -- np np  nn nn nn nn nn  nn nn nn nn np
  nn nn np np nn  -- np nn nn nn  nn nn nn nn nn  nn np nn nn nn  nn np nn np np  np nn nn np np  nn nn nn np nn  np nn np np nn  nn nn nn nn np  nn np np nn nn
  np nn nn np nn  -- nn np nn np  nn np np nn np  np nn np nn nn  nn np nn np np  np np np np np  nn np np np nn  nn np nn nn nn  nn nn nn nn np  np nn nn nn nn
  nn np nn np np  nn nn -- np nn  nn nn -- np np  np nn nn nn
S14_31263511 <nnxnp> {-0} (nn,np) ; 456
  nn nn np nn nn  nn np nn np np  np np np np nn  nn nn np np nn  np np np nn nn  nn nn nn -- np  np nn np nn nn  nn nn nn nn nn  np np np np np  np nn np np nn
  np np nn nn --  nn np np np np  np np np np np  np nn np np np  np nn nn nn nn  nn np np nn np  np np np nn np  nn np nn nn np  np np np np nn  np nn nn -- np
  nn np np nn nn  nn -- nn np nn  nn nn nn np nn  nn nn nn np np  np nn np np nn  nn nn nn nn nn  -- nn nn nn np  np nn np np nn  np np nn nn nn  nn np np np np
  np nn np nn nn  np np nn nn np  np np nn np nn  nn np np np
S14_30734278 <nnxnp> {-0} (nn,np) ; 457
  nn nn np nn nn  nn np nn np np  np np np np nn  nn nn np np nn  np np np nn nn  nn nn nn np np  np nn np nn nn  nn nn nn nn nn  np np np np np  np nn np np nn
  np np np nn np  nn np np np nn  np np np np np  np nn np np nn  np nn nn nn nn  nn np np nn np  np np np np np  nn np nn nn np  np np np np nn  np nn nn np np
  nn np np nn nn  nn np nn np nn  nn nn nn np nn  nn nn nn np np  nn nn np np nn  nn nn nn nn nn  np nn nn nn np  np nn np np nn  np np nn nn nn  nn np np np np
  np nn np nn nn  np np nn nn np  np np nn np nn  nn np np np
S14_29491058 <nnxnp> {-0} (nn,np) ; 458
  nn nn np nn nn  nn np nn np nn  np np np nn --  nn nn np np nn  np nn nn nn nn  nn nn nn np nn  nn nn np nn nn  np nn nn nn nn  np -- np np --  np nn np np nn
  np np np nn np  nn np np np nn  np np np np np  np nn np nn nn  np nn nn nn nn  nn -- np nn --  np np np np np  nn np nn np --  np np np np nn  nn nn nn nn np
  nn np np nn nn  nn np nn np nn  nn nn nn np nn  nn nn nn np np  nn nn np np nn  nn nn nn nn nn  np nn nn nn np  np nn np np nn  np nn nn nn nn  np np np np np
  np nn np nn nn  np np nn nn np  np nn nn nn nn  np np np nn
S14_2076537 <nnxnp> {-0} (nn,np) ; 459
  np np np nn np  nn np nn np --  np nn nn nn np  nn nn np nn np  nn nn nn np nn  np np np np np  np -- nn np nn  np nn np np np  np np np nn np  np nn nn np nn
  np nn np nn nn  nn np np np nn  nn nn np nn np  np np -- nn nn  nn np nn np np  nn np np nn np  nn np nn np np  np np nn nn np  nn nn np nn nn  nn nn nn nn nn
  np nn np np np  nn nn np nn np  nn nn nn np np  nn nn nn np np  np nn np np nn  nn nn np nn np  np np np np nn  nn nn nn nn nn  nn nn nn nn np  nn nn nn np nn
  np nn np nn np  nn np nn np nn  nn nn nn np np  np np np nn
S14_16036423 <nnxnp> {-1} (nn,np) ; 460
  np np nn np nn  np np -- nn nn  nn -- nn nn np  np np nn nn nn  nn nn np np np  np np nn nn nn  nn np nn np np  nn np nn nn nn  nn nn nn np nn  nn np -- nn np
  nn np nn nn nn  np nn nn nn np  nn np nn nn np  nn nn nn np np  np nn np nn np  np nn nn np nn  nn nn np nn nn  np nn np nn nn  np nn nn nn np  np nn np np np
  nn np nn np np  np np np np np  np nn np nn np  np np nn nn nn  np nn nn nn np  np np np np nn  nn nn nn np np  nn np nn nn np  nn np np np nn  nn nn nn nn nn
  nn np nn np nn  nn nn np np np  np nn -- nn nn  nn nn nn np
S14_12678218 <nnxnp> {-0} (nn,np) ; 461
  np nn np nn np  nn nn nn np np  np nn np np nn  nn nn np np np  np np nn nn nn  np nn np np np  np nn nn nn nn  np nn np np np  np np -- nn np  np nn nn np nn
  np nn np np np  nn np np nn nn  nn nn np np nn  np np np nn nn  nn np nn np nn  nn np np nn np  nn np nn np np  nn np nn np np  nn np np np nn  nn nn nn nn nn
  np nn -- nn np  -- nn nn nn nn  nn nn nn np nn  nn nn nn np np  nn nn np np nn  nn nn nn nn np  np np np nn nn  np nn np np nn  np nn nn nn np  -- nn nn np np
  np nn np nn np  np np nn nn nn  nn nn nn nn np  np np np nn
S14_10908982 <nnxnp> {-0} (nn,np) ; 462
  np nn np nn np  nn nn nn np np  np nn nn np nn  nn nn nn nn np  np np nn nn nn  np nn np np np  np np nn nn nn  np nn np np np  np np np nn np  np nn nn np nn
  np nn np np --  nn np np -- nn  nn nn np np nn  np np np nn nn  nn np nn np nn  nn np np nn np  nn np nn np np  nn -- nn np np  nn np np np nn  nn nn nn nn nn
  np nn np nn np  nn nn nn nn nn  nn nn nn np nn  nn nn nn np np  np nn np np nn  nn nn nn nn np  np np np nn nn  np nn np np np  np nn nn nn np  np nn nn np np
  np nn np nn np  np np nn np nn  nn nn nn np np  np np np nn
S14_932846 <lmxll> {1-} (ll,lm) ; 463
  ll ll lm ll lm  ll lm ll ll ll  lm lm ll lm ll  ll ll ll lm lm  ll ll lm ll lm  lm lm ll ll lm  ll ll ll lm lm  lm ll ll ll lm  ll lm lm lm ll  ll ll lm ll lm
  lm ll lm ll ll  ll lm ll lm ll  ll ll ll ll ll  ll ll lm lm ll  lm lm lm ll lm  lm ll lm lm lm  lm lm ll lm ll  ll lm ll ll ll  ll lm ll ll ll  ll lm lm lm lm
  ll lm lm ll lm  ll lm ll lm lm  ll ll ll ll ll  ll ll lm ll ll  lm ll ll lm lm  lm ll lm lm ll  ll ll ll lm ll  ll ll ll lm ll  ll ll ll lm lm  ll ll ll lm lm
  ll lm lm ll ll  lm lm ll lm lm  lm lm ll ll ll  lm lm lm lm
S14_9125762 <lmxll> {1-} (ll,lm) ; 464
  ll lm lm ll --  ll lm ll ll ll  lm lm ll lm ll  ll ll ll lm lm  ll ll ll ll lm  lm lm lm ll lm  ll lm ll lm lm  lm ll ll ll lm  ll lm lm lm ll  ll ll lm ll lm
  lm ll ll ll ll  ll lm ll lm ll  ll ll ll ll ll  lm ll lm -- ll  lm lm lm ll lm  lm ll lm lm lm  lm lm ll lm ll  ll lm ll lm ll  ll lm ll ll ll  ll lm lm lm lm
  ll lm lm ll lm  ll lm ll lm ll  ll ll lm ll ll  ll ll lm lm ll  lm ll ll lm lm  lm ll lm -- ll  ll ll ll -- ll  ll ll ll lm lm  ll ll ll lm lm  ll ll ll ll --
  ll ll ll ll ll  lm lm lm lm lm  lm lm ll ll ll  lm lm lm lm
S14_8092778 <lmxll> {0-} (ll,lm) ; 465
  lm ll ll lm ll  -- ll lm lm lm  ll ll lm ll lm  lm lm lm ll ll  lm lm ll lm ll  ll ll ll ll ll  lm ll lm ll ll  ll lm lm lm ll  lm ll ll ll lm  lm lm ll lm ll
  ll lm ll lm lm  lm ll lm ll lm  lm lm lm lm lm  ll lm ll ll lm  ll ll ll lm ll  ll lm ll ll ll  ll ll lm ll lm  lm ll lm ll lm  lm ll lm lm lm  lm ll ll ll ll
  lm ll ll lm ll  -- ll lm ll lm  lm -- ll ll lm  lm lm ll ll lm  ll lm lm ll ll  ll lm ll ll lm  lm ll lm ll lm  lm ll lm ll ll  lm lm lm ll ll  lm lm lm ll ll
  lm lm ll lm lm  ll ll ll ll ll  ll ll ll lm lm  ll ll ll ll
S14_6882343 <lmxll> {0-} (ll,lm) ; 466
  lm lm ll lm ll  -- ll lm lm ll  ll ll lm ll lm  lm lm lm ll ll  lm lm ll lm ll  ll ll ll ll ll  lm ll lm ll ll  ll lm lm lm ll  lm ll ll ll lm  lm lm ll lm ll
  ll lm ll lm --  lm ll lm ll --  -- -- lm lm lm  ll lm ll ll lm  ll ll ll lm ll  ll lm ll ll ll  ll ll lm ll lm  lm ll lm lm ll  lm ll lm lm lm  lm ll ll ll ll
  lm ll ll lm ll  lm ll lm ll lm  lm lm ll lm lm  lm lm ll ll lm  ll lm lm ll ll  ll lm ll ll lm  lm lm lm ll lm  lm lm lm ll ll  lm lm lm ll ll  lm lm lm ll ll
  ll ll ll lm lm  ll ll ll ll ll  ll ll lm ll lm  ll ll ll ll
S14_5574342 <lmxll> {0-} (ll,lm) ; 467
  lm lm ll lm ll  lm ll lm lm lm  ll ll lm ll lm  lm lm lm ll ll  lm lm ll lm ll  ll ll ll ll ll  lm ll lm ll ll  ll lm lm lm ll  -- ll ll ll lm  lm lm ll lm ll
  ll -- ll lm lm  lm ll lm ll lm  lm lm lm lm lm  ll lm ll ll lm  ll ll ll lm ll  ll lm ll ll ll  ll ll lm ll lm  lm ll lm lm lm  lm ll lm lm lm  lm ll ll ll ll
  lm ll ll lm ll  lm ll lm ll lm  lm lm ll -- lm  lm ll ll lm lm  ll lm lm ll ll  ll lm ll ll lm  lm lm lm ll lm  lm lm lm ll ll  lm lm lm ll ll  lm lm lm ll ll
  lm ll ll lm lm  ll ll ll ll ll  ll ll lm -- lm  ll ll ll ll
S14_432393 <lmxll> {0-} (ll,lm) ; 468
  lm lm ll lm ll  lm ll lm lm lm  ll ll lm ll ll  lm lm lm ll ll  lm ll ll lm ll  ll ll ll ll ll  lm ll lm ll ll  ll lm -- -- ll  -- ll ll ll lm  lm lm ll lm ll
  ll lm ll lm lm  lm ll lm ll lm  -- lm lm lm lm  -- lm ll ll lm  ll ll ll ll ll  ll lm ll lm ll  ll ll lm ll lm  lm ll lm lm lm  lm ll lm lm ll  lm ll ll ll ll
  ll ll ll ll ll  lm ll lm ll ll  lm ll ll lm lm  lm lm ll lm lm  ll lm lm ll ll  ll lm ll ll lm  ll -- lm ll lm  lm lm ll ll --  lm lm ll ll ll  lm lm lm ll ll
  lm ll ll lm lm  ll ll ll ll ll  ll ll lm lm lm  ll ll ll ll
S14_34013929 <lmxll> {1-} (ll,lm) ; 469
  lm lm lm ll lm  -- lm ll ll ll  ll ll ll ll lm  ll lm ll lm lm  lm ll ll ll lm  lm ll lm -- ll  lm lm lm lm ll  ll ll ll lm ll  lm lm ll ll lm  ll ll lm ll ll
  lm -- -- ll ll  lm -- lm lm ll  ll ll ll ll ll  lm ll ll ll lm  ll ll lm lm lm  lm ll ll lm lm  lm ll ll lm --  ll ll lm lm ll  ll ll lm lm lm  lm lm ll ll lm
  lm ll ll ll lm  -- lm lm ll ll  -- ll lm lm ll  ll lm ll lm lm  lm ll lm ll lm  lm ll lm lm lm  ll ll ll lm lm  lm ll lm lm --  ll -- ll lm ll  lm ll ll ll ll
  lm ll ll lm lm  -- -- ll lm lm  lm ll ll -- ll  ll ll ll ll
S14_33307246 <lmxll> {1-} (ll,lm) ; 470
  lm lm lm ll lm  ll lm ll ll ll  ll lm ll ll lm  ll lm ll lm lm  lm ll ll ll lm  lm lm lm ll lm  lm lm lm lm ll  ll -- ll lm ll  ll lm ll ll lm  ll lm lm ll ll
  lm ll lm ll ll  lm ll lm lm ll  ll ll ll ll ll  lm ll lm ll lm  ll ll lm lm lm  lm ll ll lm lm  lm ll ll lm lm  lm ll lm lm ll  lm ll lm lm lm  lm lm ll ll lm
  lm ll ll ll lm  lm ll lm ll ll  lm lm lm lm ll  ll lm ll lm lm  lm ll lm ll lm  lm ll lm lm lm  ll ll ll lm lm  lm ll lm lm ll  ll lm ll lm lm  lm ll ll ll ll
  lm ll ll lm lm  lm lm -- lm lm  lm ll ll ll ll  ll ll ll lm
S14_31268307 <lmxll> {1-} (ll,lm) ; 471
  ll lm lm ll lm  ll lm ll ll ll  ll ll ll lm lm  ll lm ll lm lm  ll ll ll ll lm  lm ll lm ll lm  lm lm lm lm lm  lm ll ll lm ll  lm -- ll ll lm  ll lm lm ll ll
  lm ll ll ll ll  lm ll lm ll ll  ll ll ll ll ll  lm ll lm ll ll  ll ll lm lm --  lm ll ll lm lm  lm ll ll lm lm  ll ll lm lm ll  lm ll -- lm ll  ll lm ll ll lm
  ll ll ll ll lm  -- lm -- ll ll  lm lm -- lm ll  ll -- ll lm lm  lm ll lm ll lm  lm ll lm lm lm  ll ll ll -- lm  lm ll lm lm lm  ll lm ll lm lm  lm ll ll ll ll
  lm ll ll lm lm  lm lm lm lm lm  lm ll -- ll ll  ll ll ll ll
S14_29578054 <lmxll> {1-} (ll,lm) ; 472
  ll lm lm ll lm  ll lm ll ll ll  ll lm ll -- lm  ll lm ll lm lm  ll ll ll ll lm  lm lm lm ll lm  lm -- lm lm lm  lm ll ll lm ll  -- lm lm ll lm  ll lm ll ll ll
  lm ll lm ll ll  -- ll lm ll ll  -- ll ll ll ll  ll ll lm ll ll  ll ll lm lm ll  lm ll ll lm --  -- ll ll lm ll  ll ll lm lm ll  lm ll lm lm ll  ll lm ll lm lm
  lm lm ll ll lm  ll lm lm ll ll  lm -- lm lm ll  ll lm ll lm ll  lm ll lm ll lm  lm ll lm lm lm  ll ll ll lm ll  ll ll lm lm lm  ll lm ll lm lm  ll ll ll ll ll
  ll ll lm lm lm  lm lm ll lm lm  -- lm ll ll ll  ll ll ll --
S14_28888741 <lmxll> {0-} (ll,lm) ; 473
  lm ll ll lm ll  ll ll lm lm lm  lm ll lm ll ll  lm ll lm ll ll  -- lm lm lm ll  ll ll ll lm ll  ll ll ll ll ll  ll lm -- ll lm  ll ll ll lm ll  lm ll ll lm lm
  ll lm ll lm lm  ll ll ll ll --  lm lm lm lm lm  ll lm ll lm lm  lm lm ll lm lm  ll lm lm ll ll  ll lm lm ll lm  lm lm ll ll lm  ll lm ll ll lm  lm ll ll ll ll
  ll ll lm lm ll  ll ll ll lm lm  ll ll ll ll lm  lm ll lm ll ll  ll lm ll lm ll  ll lm ll ll ll  lm lm lm ll ll  lm lm ll ll ll  lm ll lm ll ll  lm lm lm lm lm
  lm -- ll ll ll  ll ll ll ll ll  ll ll lm lm lm  lm lm lm ll
S14_17296319 <lmxll> {1-} (ll,lm) ; 474
  ll lm lm ll lm  ll lm ll ll ll  lm lm ll lm lm  ll lm ll lm lm  ll ll ll ll lm  lm lm lm ll lm  ll lm ll ll lm  lm ll ll ll lm  lm lm lm lm ll  ll ll lm ll lm
  lm ll lm ll ll  ll lm ll lm ll  ll ll ll ll ll  lm ll lm ll ll  ll lm lm ll lm  lm ll lm lm lm  lm ll ll lm ll  ll ll lm lm ll  lm lm ll ll ll  ll lm lm lm lm
  ll lm lm ll lm  ll lm lm ll ll  ll lm lm lm ll  ll ll lm lm lm  lm ll lm lm lm  lm ll lm lm lm  ll ll ll lm lm  ll ll ll lm lm  ll lm ll lm lm  ll ll ll ll ll
  ll ll lm ll ll  lm lm lm lm lm  lm lm ll ll ll  lm ll lm lm
S14_16036372 <lmxll> {0-} (ll,lm) ; 475
  -- ll ll lm ll  lm ll lm lm lm  ll ll lm ll lm  lm ll lm ll ll  lm lm lm lm ll  ll ll ll ll ll  lm ll lm ll ll  ll lm ll lm ll  ll ll ll ll lm  lm lm ll lm ll
  ll lm ll lm lm  lm ll lm ll lm  -- lm lm lm lm  ll lm ll lm lm  ll ll ll lm ll  ll lm ll ll ll  ll lm lm ll lm  lm lm ll ll lm  ll ll lm lm lm  lm ll ll ll ll
  lm ll ll lm ll  lm ll lm lm lm  lm -- ll ll lm  lm lm ll ll ll  ll -- ll ll ll  ll lm ll ll ll  lm lm lm ll lm  lm lm lm ll ll  lm lm lm ll ll  lm lm lm lm lm
  lm lm ll lm lm  ll ll ll ll ll  ll ll -- lm lm  ll ll ll ll
S14_13487492 <lmxll> {0-} (ll,lm) ; 476
  lm ll ll lm ll  lm lm lm lm lm  ll ll lm ll lm  lm ll lm ll ll  lm lm lm lm ll  ll ll ll lm ll  lm ll lm ll ll  ll lm lm lm ll  ll ll ll ll lm  lm lm ll lm ll
  ll lm ll lm lm  lm ll lm ll lm  lm lm lm lm lm  ll lm ll lm lm  ll ll ll lm ll  ll lm ll ll ll  ll lm lm ll lm  lm lm ll ll lm  ll ll lm lm lm  lm ll ll ll ll
  lm ll ll lm ll  -- ll lm ll lm  lm lm ll ll lm  lm lm ll ll lm  ll lm ll ll ll  ll lm ll ll ll  lm lm lm ll lm  lm lm lm ll ll  lm lm lm ll ll  lm lm lm lm ll
  lm lm ll lm lm  ll ll ll ll ll  ll ll lm lm lm  ll ll ll ll
S14_12331427 <lmxll> {0-} (ll,lm) ; 477
  lm ll ll lm ll  lm ll lm lm lm  ll ll lm ll lm  lm ll lm ll ll  lm lm -- lm ll  ll ll ll ll ll  lm ll lm ll ll  ll lm lm lm ll  ll ll ll ll lm  lm lm ll lm ll
  ll lm ll lm lm  lm ll lm ll lm  -- lm lm lm lm  ll lm ll lm lm  ll ll ll lm ll  ll lm ll ll ll  ll lm lm ll lm  lm lm ll ll lm  lm ll lm lm lm  lm ll ll ll ll
  lm ll ll lm ll  lm ll lm ll lm  lm lm ll lm lm  lm lm ll ll lm  ll lm ll ll ll  ll lm ll ll lm  lm lm lm ll lm  lm lm -- ll ll  lm lm lm ll ll  lm lm lm lm ll
  lm lm ll lm lm  ll ll ll ll ll  ll ll lm -- lm  ll ll ll ll
CH05g07y <lmxll> {0-} (ll,lm) ; 478
  ll ll ll lm ll  lm ll lm lm lm  ll ll lm ll lm  lm lm lm ll ll  lm lm lm lm ll  ll ll ll lm ll  lm ll lm ll ll  ll lm lm lm ll  lm ll ll ll lm  lm lm ll lm ll
  ll lm ll lm lm  lm ll lm ll lm  lm lm lm lm lm  ll lm ll lm lm  ll ll ll lm ll  ll lm ll ll ll  ll lm lm ll lm  lm ll lm ll lm  lm ll lm ll lm  lm ll ll ll ll
  lm ll ll lm ll  lm ll lm ll lm  lm lm ll lm lm  lm lm ll ll lm  ll lm ll ll ll  ll lm ll ll lm  lm ll lm ll lm  lm lm lm ll ll  lm lm lm ll ll  lm lm lm lm ll
  lm lm ll lm lm  ll ll ll ll ll  ll ll lm lm lm  ll ll ll ll
CH02d11 <abxcd> {00} (ac,ad,bc,bd) ; 479
  ad bc ac bc ad  bc bc ad ad ad  bc bc ac bd ad  ac ac ac ad ac  bd ad bc bd ac  bd bd bd ad bd  -- bc bd ad bd  bc bd ac bc ac  bc ac bd ad bd  ad -- bd ad bc
  bd ac ad bd ad  ac ad ad bc ad  bd ad bd bc bc  bd bc bc bc ac  bc ad bc ad ac  bc ad bd bc ac  ac bc bd ad ad  ad bc bc ac ad  ac bd ac ac ad  bd ad bc ac bd
  bc bd ad bc --  bc ac bd bd bd  bd bd bc ac ad  bd bd bc ad ad  ac -- bd bd ad  ac ac bd bd bc  bd ac ac bc ac  bc ac ad bd bd  ad bd bc bc ad  ad ac bc bc bc
  ad ad bd bd ad  ad bd bc bd ac  -- ac bc ac bd  ac bd ac bc
DIP4HRMa <efxeg> {00} (ee,ef,eg,fg) ; 480
  ee ef ef ee eg  fg ef ee ee ee  eg eg ee ef ee  eg ee ee ef ee  ee -- ee ee ef  ee ef ee eg eg  ee eg eg -- fg  fg ef eg eg fg  eg ee ef eg ef  ef ee ef ef fg
  ee ef fg eg ee  ef ef -- fg eg  ef fg ee ef eg  ee fg fg fg eg  fg eg ef fg fg  eg -- ef ee ef  ef eg ee eg fg  eg ef fg ee ee  eg ef fg ee eg  -- fg ee eg ef
  ef eg ef ef --  ef -- fg fg ee  -- ee ef ef eg  ee ef fg ee ee  ee fg ee ef fg  ee ee -- eg ee  ef ee eg -- ef  ee ee fg ef ee  eg fg ef ef --  fg fg fg ef ee
  ee eg eg fg ee  ee ef fg ef ee  ef ee ef eg ef  ee fg -- --
S15_49946373 <nnxnp> {-1} (nn,np) ; 481
  nn np nn nn nn  np nn nn nn nn  np nn nn nn nn  nn nn nn nn np  np nn nn np np  nn nn nn np np  nn np nn nn nn  np nn np nn np  np np nn nn nn  nn nn nn nn np
  np nn nn nn nn  nn np np np nn  np nn nn np np  nn np np nn np  np np np np np  nn nn nn nn np  np nn np np nn  np np nn np nn  nn nn nn np np  np nn nn np nn
  nn nn np nn nn  np nn nn np nn  nn nn np np nn  nn np np nn np  np nn nn np nn  nn np nn nn np  nn np np np np  np np nn nn nn  nn nn nn np nn  np np np np np
  nn nn nn nn nn  nn nn np nn np  nn nn nn nn nn  nn nn nn np
CH05a02_109 <nnxnp> {-1} (nn,np) ; 482
  np np np nn nn  nn nn np nn np  nn nn np np np  nn np np np np  np np np np np  nn nn np nn nn  np nn nn nn nn  nn np nn nn nn  np np np nn np  np np nn np nn
  np np nn nn np  nn np np nn nn  -- nn np np nn  nn nn np nn --  nn nn np nn --  nn np np np np  np nn np nn nn  nn np np np np  nn np nn np nn  np nn np nn np
  np nn -- nn np  np nn nn nn nn  np np np np --  np np nn np np  np nn np np nn  np np np nn np  np np nn nn np  np np nn np np  nn nn np np np  nn nn nn np np
  np nn nn nn np  np np nn np nn  np np np nn np  np nn np np
GD_SNP00625 <nnxnp> {-1} (nn,np) ; 483
  nn np np np nn  -- np nn np nn  nn np np nn np  np np np nn np  np nn np nn np  np np nn nn nn  np np np nn nn  nn nn np nn np  np np nn nn np  np np np nn np
  nn nn np nn np  np np np nn nn  np nn np np nn  nn nn np np np  np nn np nn nn  np np nn nn np  np nn nn nn nn  nn np np np nn  nn nn np np np  np nn np nn np
  np nn nn np np  nn nn nn nn nn  np np np np nn  np np nn np nn  np nn nn np nn  np np np nn np  np np np nn np  nn np nn nn np  nn nn np np nn  nn np np np np
  nn nn nn nn nn  np np nn nn np  nn np np np np  -- nn -- np
S15_11209026 <nnxnp> {-1} (nn,np) ; 484
  nn np np np nn  np nn nn np nn  nn np np np np  np np np nn np  np nn np nn np  np np nn nn nn  -- np np nn nn  nn np np nn np  np np nn nn np  np np np nn np
  nn nn np nn np  np np np nn nn  np nn np np nn  nn nn np np nn  nn nn np nn nn  np np np np np  np nn nn nn nn  nn np np np nn  nn nn np np nn  np nn np nn np
  -- nn nn -- np  nn nn nn nn nn  np np np nn nn  np np nn np np  np nn nn np nn  np np np nn np  np -- np nn np  nn np nn np np  nn nn np np nn  np np np np np
  np nn nn nn np  np np nn nn np  np np np np np  np nn np np
S15_16458813 <nnxnp> {-1} (nn,np) ; 485
  nn np np np nn  np -- nn np nn  nn np np nn np  np np np nn np  np nn np nn --  nn np nn nn nn  np np np nn nn  nn nn np nn np  np np nn nn np  np np np nn np
  nn np np nn np  np np np nn nn  np nn nn np nn  nn nn np np np  np nn np nn nn  np np nn -- np  np np nn nn nn  nn np np np nn  nn nn -- np nn  np nn np nn np
  np nn nn np --  nn nn nn nn nn  nn np np nn nn  np np nn np np  np nn nn nn nn  np np np nn np  np np np nn np  np np nn nn np  nn nn np np nn  nn np np np np
  np nn nn nn np  np np nn nn np  np np np -- nn  -- np np np
S15_17445493 <nnxnp> {-1} (nn,np) ; 486
  nn np np np nn  np np nn np nn  nn np np nn nn  np np np nn np  np nn np nn nn  nn nn nn nn nn  np nn np nn nn  nn -- -- nn np  -- np nn nn nn  nn nn np nn np
  nn np np nn np  np np np nn nn  np nn nn np nn  nn nn np np np  np nn np nn nn  -- np nn np np  np nn nn nn nn  nn np np np nn  nn nn np np nn  np nn np nn np
  np np nn -- np  nn nn nn nn nn  nn np np nn nn  np nn nn np np  np nn nn nn nn  np np np nn np  np np np nn np  np np nn nn np  nn nn np np nn  nn np np np nn
  np nn nn nn np  np nn nn nn np  np np nn -- nn  np np np np
S15_27622304 <nnxnp> {-1} (nn,np) ; 487
  nn np np np nn  nn np nn nn nn  nn np np nn nn  np nn np nn np  nn nn np nn np  nn nn nn nn nn  nn np nn nn nn  np nn np nn nn  np np nn nn nn  nn np np nn np
  nn np nn nn nn  np nn nn np nn  nn nn nn np np  nn np np np np  np nn np nn np  np nn nn np np  nn np nn nn nn  nn np nn np nn  nn nn np np nn  np nn nn nn nn
  np np nn np np  nn np nn nn nn  nn nn np nn nn  nn nn np nn nn  np nn nn nn nn  np np np nn np  nn np np np np  np np nn nn np  nn nn np nn nn  nn np np np np
  np nn nn nn nn  nn nn np nn np  nn np nn np nn  np np np np
S15_33435219 <nnxnp> {-0} (nn,np) ; 488
  np nn nn nn np  nn nn np np np  nn nn nn np np  nn nn nn np nn  np np nn np nn  np np np np np  nn nn np np np  nn np nn nn nn  nn nn np np np  np nn np np nn
  np nn np np np  nn np np nn np  nn np np nn nn  np nn nn nn nn  nn np nn np nn  nn np np nn nn  nn nn np np np  nn nn nn nn np  nn np nn nn np  np np np nn np
  nn np np nn nn  nn nn np np np  np np nn np np  np np nn np np  nn np np np np  nn nn np np nn  np nn nn nn nn  nn nn np np np  np np nn nn np  np nn nn nn nn
  np np np np np  np np nn np nn  np nn nn nn np  nn np nn nn
S15_3346137 <nnxnp> {-1} (nn,np) ; 489
  np np np np nn  nn -- np np np  nn nn np np np  -- np np np np  nn np np np --  np np np nn nn  np nn nn np nn  nn nn nn nn nn  nn np np nn nn  np -- np nn nn
  np -- nn nn np  np np np nn nn  np nn np np nn  nn nn nn nn nn  nn nn np nn nn  nn np np np np  np nn nn nn nn  nn np nn np np  nn np nn np nn  np nn np nn np
  np nn np np nn  np nn nn nn np  np np np nn nn  np -- nn np np  np nn np np nn  np -- np nn np  np nn nn nn np  np np nn np --  nn nn nn nn nn  nn nn nn np np
  -- nn nn nn nn  np np nn nn np  -- np np nn np  np nn nn --
S15_40536614 <nnxnp> {-0} (nn,np) ; 490
  np nn nn np np  nn nn np np np  nn nn nn -- np  nn nn nn np nn  np np np np nn  np np np np np  nn nn np np np  nn -- np nn nn  nn nn -- np --  np nn np np nn
  np nn np -- np  nn np np nn np  nn np np nn nn  np nn nn nn nn  nn np nn np nn  nn np np nn nn  nn nn nn np np  nn nn nn nn np  -- np nn nn nn  np np np nn np
  nn np np nn nn  nn np np -- np  nn np nn np np  np nn nn np np  nn np np np np  nn nn np np nn  np nn nn nn nn  nn nn np np np  nn np nn nn np  nn nn nn nn nn
  np nn np np np  np np nn np np  -- -- nn nn np  nn np nn nn
S15_42664461 <nnxnp> {-1} (nn,np) ; 491
  nn np np nn nn  np nn nn nn nn  np np np nn nn  np np np nn np  np nn nn nn np  nn nn nn nn nn  np np nn nn nn  np nn np np np  np np nn nn nn  nn np nn nn np
  np np nn nn nn  np nn nn np nn  np nn nn np np  np np np np np  np nn np nn np  np nn nn np np  np np np nn nn  np np np np nn  nn nn np np np  nn nn nn np nn
  nn nn nn np nn  np nn nn nn nn  np nn np nn nn  nn nn np nn np  np nn nn nn nn  np np nn nn np  nn np np np np  np np nn nn nn  nn nn np np nn  np np np np np
  nn nn nn nn nn  nn nn np nn np  nn np np np nn  np nn np np
S15_44098130 <nnxnp> {-0} (nn,np) ; 492
  np nn nn np np  nn np np np np  nn nn nn np np  nn nn nn np nn  nn np np nn nn  np np np np nn  nn nn np np np  nn np nn nn nn  nn nn np np np  np np np np nn
  nn nn np np np  nn np nn nn np  nn np np nn nn  nn np nn nn nn  nn np nn np nn  np np np np nn  nn np nn np np  nn nn nn nn np  np np nn nn nn  nn np np nn np
  np np np nn np  nn np np np np  nn np nn np np  np np nn np nn  nn np np nn np  np nn np np nn  np nn nn nn nn  nn nn np np np  np np nn nn np  nn nn nn nn nn
  np np np np np  np np nn np nn  np nn nn np np  np np np nn
S15_53851944 <nnxnp> {-1} (nn,np) ; 493
  nn nn nn nn nn  np nn nn nn nn  np nn nn nn nn  nn nn nn nn np  np nn nn np np  nn nn nn np np  nn np nn nn np  -- nn -- nn nn  np np nn np nn  nn nn nn nn np
  np nn nn nn nn  nn np np np nn  np nn nn np np  np np np nn np  np np np np np  nn nn nn nn np  np nn np np nn  np np np np np  nn np nn np np  np nn nn np nn
  nn nn np np nn  -- nn nn np nn  np nn nn nn nn  nn np np nn np  np nn np np nn  nn np nn nn np  nn np np np np  np np nn nn nn  np nn nn np nn  np nn nn np --
  nn nn nn nn nn  nn nn np np np  nn nn np nn nn  nn nn nn --
S15_6372134 <nnxnp> {-1} (nn,np) ; 494
  np np np nn nn  nn np nn np np  nn nn np np np  nn np np nn np  np np np nn np  np np nn -- nn  np nn nn nn nn  nn np nn nn np  -- np nn nn --  nn np -- np nn
  np nn nn nn np  np np np nn nn  nn nn np np nn  np nn np nn nn  nn nn np nn nn  np np np np np  np nn np nn nn  nn np np nn nn  nn np nn np nn  np nn -- nn np
  -- nn nn nn nn  nn nn nn nn nn  np np np nn nn  np np nn np np  np nn np np nn  np np np nn np  np np np nn np  np np nn np np  nn nn np np np  nn np np np np
  np nn nn nn np  np np nn np np  -- -- np -- np  np nn np np
S15_7456577 <nnxnp> {-1} (nn,np) ; 495
  -- np np np nn  nn np nn np np  nn np np nn np  nn np np nn np  np np np np np  -- np nn nn nn  np -- np nn nn  nn np nn nn nn  np np nn nn --  np np -- np nn
  np nn nn nn np  np np np nn nn  np nn np np nn  nn nn np np nn  nn nn np nn nn  np np np np np  np nn nn nn nn  nn np np np nn  nn nn nn np nn  -- nn np nn np
  np nn nn np --  nn nn nn nn nn  np np np nn nn  np np nn np np  np nn np np nn  np np np nn np  np np np nn np  np nn nn np --  nn nn nn -- nn  nn np np np np
  np nn nn nn --  np nn nn nn np  np np np nn np  np nn np np
S15_9184859 <nnxnp> {-1} (nn,np) ; 496
  nn nn np np nn  nn nn nn np np  nn np np -- np  nn np np nn np  np nn np nn --  np np nn nn nn  -- nn np nn nn  nn np nn nn np  np np nn nn np  np np np nn np
  nn nn np nn np  np np np nn nn  np nn np np nn  nn nn np np nn  nn nn np nn nn  np np np np np  np nn nn nn nn  nn np np np nn  nn nn np np nn  np nn nn nn np
  np nn nn -- np  nn nn nn nn nn  np np np nn nn  np np nn np np  np nn nn np nn  np np np nn np  np -- -- nn np  nn np nn np np  nn nn np np nn  np np np np np
  np nn nn nn np  -- nn nn nn np  np -- nn nn np  -- nn np np
S15_9203023 <lmxll> {1-} (ll,lm) ; 497
  lm ll lm lm lm  ll ll lm ll lm  lm lm lm ll lm  lm lm lm lm lm  ll lm lm ll lm  lm ll ll lm lm  ll ll lm ll ll  ll ll ll lm ll  ll -- -- lm ll  ll lm ll ll ll
  lm lm ll lm --  ll ll ll ll lm  ll lm ll ll lm  lm ll ll ll lm  ll lm ll ll lm  lm ll ll ll lm  ll lm ll lm ll  lm ll ll ll lm  -- ll ll lm lm  lm ll lm -- lm
  ll lm lm ll ll  ll ll ll ll ll  lm lm ll -- lm  lm ll ll lm lm  lm ll lm ll ll  lm lm ll ll ll  ll ll lm ll ll  lm lm ll ll lm  lm ll lm ll lm  lm ll ll ll lm
  lm lm lm ll lm  lm ll ll ll lm  lm lm ll ll ll  lm ll lm ll
S15_724026 <lmxll> {1-} (ll,lm) ; 498
  lm ll ll lm ll  ll ll lm lm lm  lm lm lm ll ll  lm lm lm ll lm  lm ll lm lm ll  lm ll lm lm lm  lm lm lm lm ll  ll ll lm ll ll  lm ll ll lm ll  ll lm ll ll lm
  lm ll ll lm lm  ll ll ll ll lm  lm ll lm ll lm  lm ll ll ll lm  lm lm ll ll ll  lm ll ll lm ll  ll lm lm ll ll  lm ll ll lm lm  lm ll ll lm ll  lm lm lm lm ll
  ll lm ll lm lm  ll ll ll ll lm  lm lm ll lm lm  lm ll ll lm lm  lm ll lm lm ll  lm lm ll lm lm  ll lm lm ll ll  lm lm ll ll lm  lm ll ll ll lm  ll ll ll ll lm
  lm ll lm ll lm  lm ll lm ll ll  ll ll ll lm ll  lm ll ll ll
S15_5985176 <lmxll> {1-} (ll,lm) ; 499
  lm ll ll lm lm  ll ll lm ll lm  lm lm lm ll lm  ll lm lm lm lm  ll lm lm lm lm  lm ll ll lm lm  -- lm lm lm ll  ll ll lm lm ll  lm lm ll lm --  ll lm ll ll ll
  ll lm ll lm lm  ll ll ll ll lm  ll ll ll ll lm  lm ll ll ll lm  ll lm ll ll lm  lm ll ll lm ll  ll lm lm lm ll  lm ll ll lm --  lm ll ll lm lm  lm ll lm lm ll
  ll lm lm ll --  ll ll ll ll ll  lm lm ll ll lm  -- ll ll lm lm  lm ll lm ll ll  lm lm ll ll ll  ll lm lm ll ll  lm -- ll ll lm  lm ll lm ll lm  lm ll ll ll lm
  lm lm lm ll lm  lm ll ll ll lm  ll lm ll ll ll  lm ll lm ll
S15_49946491 <lmxll> {0-} (ll,lm) ; 500
  -- ll ll -- ll  lm ll ll lm ll  lm lm ll ll lm  ll ll ll ll ll  lm lm lm ll ll  lm lm lm ll lm  ll ll ll lm lm  ll lm ll lm ll  ll ll lm ll lm  ll ll ll ll ll
  lm -- ll lm ll  ll ll ll ll ll  lm ll lm ll lm  lm lm lm ll ll  lm ll ll ll ll  lm ll lm lm lm  ll lm lm ll ll  ll ll lm ll ll  ll -- ll ll ll  ll ll lm ll lm
  ll lm ll ll ll  -- ll ll lm lm  lm lm lm ll lm  lm lm lm ll ll  ll lm lm lm ll  lm ll lm lm ll  lm -- lm lm ll  lm -- ll lm --  ll lm ll lm ll  ll ll ll ll lm
  -- ll lm -- lm  ll lm lm -- ll  ll lm -- ll lm  ll ll lm --
S15_4422339 <lmxll> {1-} (ll,lm) ; 501
  -- ll ll lm lm  ll ll lm lm lm  lm lm lm ll lm  lm lm lm ll lm  lm lm lm lm ll  lm ll lm -- lm  lm lm ll lm ll  ll ll -- lm ll  -- ll ll lm ll  ll lm ll ll ll
  lm ll ll lm lm  ll ll ll ll lm  ll ll lm ll lm  lm ll ll ll lm  ll lm ll ll ll  lm ll ll lm ll  ll lm lm lm ll  lm ll ll lm --  lm ll ll lm lm  lm ll lm lm ll
  ll lm lm ll --  -- ll ll ll ll  lm ll ll -- lm  lm ll ll lm lm  lm ll lm ll ll  lm lm ll lm lm  ll lm lm ll ll  lm lm ll ll lm  lm ll ll ll lm  ll ll ll ll lm
  lm lm lm ll lm  lm ll ll ll lm  ll lm ll -- ll  lm ll lm ll
S15_40536681 <lmxll> {1-} (ll,lm) ; 502
  lm ll lm ll lm  ll ll lm lm lm  ll ll lm ll ll  lm ll lm lm lm  ll lm ll ll lm  ll ll ll -- ll  lm ll ll lm ll  ll ll lm ll --  -- ll ll lm ll  lm lm ll lm ll
  ll -- lm ll lm  lm lm lm ll lm  ll lm ll ll ll  ll ll ll ll lm  ll lm ll lm lm  ll lm ll ll lm  lm ll ll lm lm  -- ll ll lm lm  lm ll lm lm lm  ll -- ll lm ll
  ll ll lm ll ll  ll lm ll ll ll  ll ll ll -- lm  ll ll ll lm lm  lm ll ll ll lm  lm lm ll ll ll  ll ll ll ll lm  ll lm -- ll ll  lm ll lm ll lm  lm lm lm lm ll
  lm ll ll ll lm  lm ll ll ll lm  lm ll ll ll ll  lm ll ll ll
S15_27176892 <lmxll> {1-} (ll,lm) ; 503
  lm ll ll ll lm  ll ll lm lm lm  lm ll lm ll lm  lm lm lm lm lm  ll lm ll ll ll  ll ll ll lm ll  lm ll ll lm ll  ll ll lm lm ll  ll lm ll lm ll  lm ll ll lm ll
  ll lm lm ll lm  lm lm lm ll lm  ll lm ll ll ll  ll ll ll ll lm  ll lm ll lm lm  ll lm ll ll lm  lm ll ll lm lm  lm ll ll ll lm  lm ll lm lm lm  ll lm ll lm ll
  ll ll lm -- ll  ll lm ll ll ll  ll lm ll -- lm  ll ll ll lm lm  lm ll ll ll ll  lm lm ll ll ll  ll ll ll ll --  ll lm lm ll ll  lm ll lm ll lm  lm ll ll ll ll
  lm lm ll ll lm  lm ll ll ll lm  lm -- ll lm ll  lm ll lm ll
S15_23629630 <lmxll> {1-} (ll,lm) ; 504
  lm ll lm ll lm  ll ll lm lm lm  lm ll lm ll lm  lm -- lm lm lm  ll lm ll ll lm  lm ll ll ll ll  lm ll ll lm ll  ll ll -- lm ll  ll lm ll lm ll  lm lm ll lm ll
  -- lm lm ll lm  ll lm ll ll lm  ll lm ll ll ll  ll ll ll ll lm  ll lm ll lm lm  lm lm ll lm lm  lm lm ll lm lm  lm ll ll ll ll  ll ll lm lm --  ll ll ll lm lm
  ll ll lm lm ll  ll lm ll ll ll  ll ll ll lm lm  lm -- ll lm lm  lm ll ll ll ll  lm lm ll ll ll  ll ll ll ll lm  ll lm -- ll ll  lm ll lm ll lm  lm ll ll ll ll
  lm lm ll ll lm  lm ll ll ll lm  lm -- ll lm ll  lm ll lm ll
S15_19613979 <lmxll> {1-} (ll,lm) ; 505
  lm ll lm ll lm  ll ll lm lm lm  lm ll lm ll lm  lm lm lm lm lm  ll lm lm ll lm  lm ll ll lm ll  lm lm ll lm ll  ll ll ll lm ll  ll lm ll -- ll  ll lm ll lm ll
  ll lm ll ll lm  ll lm ll ll lm  ll lm ll ll lm  lm ll ll ll lm  ll lm ll lm lm  lm lm ll lm lm  lm lm ll lm lm  lm ll ll ll lm  lm ll lm lm lm  ll lm -- -- lm
  ll lm lm ll ll  ll ll ll ll ll  ll lm ll -- lm  lm ll ll lm lm  lm ll ll ll ll  lm lm ll ll ll  ll lm lm ll ll  lm lm ll ll lm  lm ll lm ll lm  lm ll ll ll ll
  -- lm ll ll lm  lm ll ll ll lm  lm lm ll lm ll  lm ll lm ll
S15_1857379 <lmxll> {1-} (ll,lm) ; 506
  lm ll ll lm ll  ll ll lm lm --  lm lm lm ll ll  ll lm lm ll lm  -- lm lm lm ll  lm ll lm lm lm  lm lm lm lm ll  ll ll lm lm ll  -- lm ll lm ll  ll lm ll ll lm
  lm ll ll lm lm  ll ll ll ll lm  lm ll lm ll lm  lm ll ll ll lm  ll lm ll ll ll  lm ll ll lm ll  ll lm lm lm ll  -- ll ll lm lm  lm ll ll lm lm  lm -- lm -- ll
  ll lm ll ll lm  ll ll ll ll lm  lm lm ll -- lm  lm ll ll lm lm  lm ll lm lm ll  lm lm ll lm lm  ll ll lm ll ll  lm lm ll ll --  lm ll ll ll lm  ll ll ll ll ll
  -- lm lm ll lm  lm ll lm ll ll  ll -- ll lm --  lm ll ll ll
S15_16450623 <lmxll> {0-} (ll,lm) ; 507
  ll lm ll ll ll  lm lm ll ll ll  ll ll ll lm ll  ll ll ll ll ll  -- ll ll lm ll  ll lm lm ll ll  ll ll ll ll ll  -- ll ll ll lm  -- ll lm ll lm  ll ll lm ll lm
  lm ll lm lm ll  lm ll lm lm ll  lm ll lm lm ll  ll lm lm lm ll  lm ll lm lm ll  ll ll lm ll ll  ll ll lm ll ll  ll lm ll lm ll  ll lm ll ll ll  lm ll ll ll ll
  lm ll ll -- lm  -- lm lm lm lm  lm ll lm ll ll  ll lm lm ll ll  ll lm ll lm --  ll ll lm lm lm  lm ll ll -- lm  ll ll -- lm ll  ll lm ll lm ll  ll lm lm lm lm
  ll ll lm lm ll  ll lm lm lm ll  ll ll lm ll lm  ll ll ll lm
S15_11990484 <lmxll> {0-} (ll,lm) ; 508
  ll lm ll ll ll  lm lm ll lm ll  ll ll ll lm ll  ll ll ll ll ll  lm ll ll lm ll  ll lm lm ll ll  ll ll ll ll ll  lm lm -- ll lm  lm ll lm ll lm  lm ll lm ll lm
  ll ll lm ll ll  lm lm lm lm ll  lm ll lm lm ll  ll lm lm lm ll  lm ll lm lm ll  ll lm lm ll ll  -- ll lm ll ll  ll lm -- lm ll  ll lm lm ll ll  ll ll ll ll ll
  lm ll ll lm lm  lm -- lm lm lm  lm ll lm ll ll  ll lm lm ll ll  ll lm ll lm lm  ll ll lm lm lm  lm ll ll lm lm  ll ll lm lm ll  ll lm ll lm ll  ll lm lm lm ll
  ll ll ll lm ll  ll lm lm lm ll  ll ll ll ll lm  ll lm ll lm
Hi23g12 <lmxll> {1-} (ll,lm) ; 509
  ll ll lm ll lm  ll ll lm ll lm  ll ll lm ll lm  lm ll lm ll lm  ll ll -- lm lm  ll ll ll lm ll  lm lm ll ll ll  ll ll lm lm lm  ll ll ll lm ll  lm -- ll lm ll
  ll lm lm ll lm  lm lm lm ll lm  ll lm lm ll ll  ll ll ll ll lm  ll lm lm lm lm  lm lm ll ll ll  lm ll ll lm lm  lm lm ll lm lm  lm lm lm lm lm  ll lm ll ll ll
  lm ll lm lm ll  ll lm lm ll ll  ll ll ll lm ll  -- -- ll lm lm  lm -- ll ll lm  ll lm ll ll lm  ll lm lm ll lm  ll lm lm ll ll  lm lm ll ll lm  lm lm lm lm ll
  lm lm ll ll ll  lm ll ll lm lm  lm ll ll lm ll  lm ll ll ll
GD_SNP01850 <lmxll> {1-} (ll,lm) ; 510
  lm ll lm ll lm  ll ll lm lm lm  lm ll lm ll lm  lm lm lm lm lm  ll lm ll ll lm  lm ll ll lm ll  lm ll ll lm ll  ll ll lm lm ll  -- lm ll lm ll  lm lm ll lm ll
  ll lm lm ll lm  lm lm ll ll lm  ll lm ll ll ll  ll ll ll ll lm  ll lm ll lm lm  ll lm ll ll lm  lm lm ll lm --  lm ll ll ll lm  lm -- lm lm lm  ll lm ll lm ll
  ll ll lm ll ll  ll lm lm ll ll  ll lm ll lm lm  ll ll ll lm lm  lm ll ll ll ll  lm lm ll ll ll  ll lm ll ll lm  ll lm lm ll lm  lm ll lm ll lm  lm ll ll ll ll
  lm lm ll ll lm  lm ll ll ll lm  lm lm ll lm ll  -- ll -- ll
GD_SNP01347 <lmxll> {0-} (ll,lm) ; 511
  ll lm ll lm ll  -- lm ll ll ll  lm lm ll lm lm  ll ll ll ll ll  lm ll lm lm ll  lm lm lm ll lm  ll lm lm ll lm  lm lm ll lm ll  lm lm lm ll lm  ll ll lm ll lm
  lm ll ll lm ll  ll ll ll lm ll  lm ll lm lm lm  lm lm lm lm ll  lm ll lm ll ll  lm ll lm lm ll  ll lm lm ll ll  ll lm lm ll ll  ll lm ll ll ll  lm ll lm ll lm
  lm lm ll lm lm  lm ll ll lm lm  lm lm lm ll ll  lm lm lm ll ll  ll lm lm lm ll  ll ll lm lm lm  lm ll lm lm ll  lm ll ll lm lm  ll lm ll lm ll  ll ll ll ll lm
  ll ll lm lm ll  ll lm lm lm ll  ll ll lm ll lm  -- lm -- lm
CH02d10a <efxeg> {10} (ee,ef,eg,fg) ; 512
  fg ee fg eg ee  fg eg fg eg ee  eg eg ef ee ee  ee ee ee eg ee  ef fg ef ef eg  ef ee ee ee fg  eg eg eg fg eg  eg eg fg fg eg  fg ee ef eg ee  ee ee eg eg fg
  ee fg ef ee ef  fg ee eg ef ef  eg eg fg ee fg  fg ef fg eg ee  ef fg eg ee fg  fg eg -- fg eg  ef ef ef eg fg  fg ee eg fg eg  ef fg fg ef ee  eg ef eg eg eg
  fg ef eg ef ef  fg ee ee ee ef  ee ef ee eg ef  eg ef fg ef eg  ef ef ee fg fg  ef eg fg ee fg  fg ef ef ee ee  fg eg ee eg eg  ef fg ee ef ef  ee eg ef eg eg
  ef fg ef eg fg  fg ee eg eg eg  eg ee ee ee --  fg ef fg ee
CH05c06 <abxcd> {00} (ac,ad,bc,bd) ; 513
  ad bc ad bc bc  ad bd ac bd bc  bd bd ac bc bc  bc bc bd ac bc  ac ad ac ac bd  ac bc ac bc ad  bd bd ad bd bc  bd bd ad ad ac  ad bc bc bd ac  bc bc bd ac ad
  bc ad ac bc bc  ad bc bd ac ac  ad bd ad bc ad  ad ac ad bd bc  ad ad bd bc bd  ad bd ad ad bd  ac ac ac bd ad  ad ac bc bd bd  ac ad ad -- bd  bd ad bd bd bd
  ad ac bd ac ad  bd bc bc bc ac  bc bc bc bd ac  bd ac ad ac bd  ac ac bc ad ad  ac bd bd bc ad  ad ac ad bc bc  ad bc bc bd bd  ac ad ac ac ac  bc bd ac bd bd
  ac bc ac bd bd  ad bc bd bd bd  bd bc -- bc ac  ad ac ad bc
CH04f10 <abxcd> {00} (ac,ad,bc,bd) ; 514
  bd ad bc bc bc  ac ad ad ac bd  bc bc bc bc bd  ad bc ac ad --  bd ac ac ad bd  bc ac bd bc bd  ac bc -- bc ac  bc bc -- ad ac  ac bd bc bc ac  bd -- ad ad ad
  ac ac ac -- bd  ac bc bc ac ad  ac ad ac bc ad  bc bc bd bc bd  ad ad bc bd bd  ad ac bd ac bd  bc bc ad bc bc  ad ad bd ac bd  bc bd ac ac --  ad bd ad ad bc
  bd ad ac bd bc  bd ad bc bc bd  bc ac ad bc bd  ac bc bd bd bc  bc bc ac ac bc  ad bc bd ad ac  ac bd ad ac bc  bc ad ad -- bd  ac bd ad ad bd  ad ac ad ad bd
  ad bc ac bc bc  ac bd bc bc bc  ac ad bc bc bc  ad bc ac bc
CH02a03 <nnxnp> {-0} (nn,np) ; 515
  -- nn np np nn  np np np np nn  np np nn nn nn  -- nn nn nn nn  nn np nn nn np  nn nn nn nn np  np np np np np  np np np np nn  np nn nn np --  nn nn np nn np
  nn np nn nn nn  np nn np nn nn  np np np nn --  np nn np np nn  nn np np nn np  np np np np np  nn nn nn np np  np nn nn np np  nn np np nn np  np nn np np np
  np nn np nn np  np nn nn nn nn  nn nn nn np nn  np nn np nn np  nn nn nn np np  nn np np nn np  np -- nn -- nn  np np nn np --  nn np nn nn nn  nn np nn np np
  nn nn nn np np  np nn np np np  np -- nn nn nn  np nn np nn
Hi01d06y_137 <nnxnp> {-0} (nn,np) ; 516
  np np nn nn nn  nn np np nn np  nn nn nn nn np  np nn nn np np  np nn nn np np  nn nn np nn np  nn nn np nn nn  nn nn nn np nn  nn np nn nn nn  np -- np np np
  nn nn nn np np  nn nn nn nn np  nn np nn nn np  nn nn np nn np  np np nn np np  np nn -- nn np  nn nn np nn nn  np np np nn np  nn np nn -- np  np np np np nn
  np np nn np nn  np np nn nn np  nn nn np nn np  nn -- np np nn  nn -- nn nn nn  np nn np np nn  nn np np nn nn  nn np np np np  nn np np np np  np nn np np np
  np nn nn nn nn  nn np nn nn nn  np -- nn nn nn  np np nn nn
Hi01d06y_159 <nnxnp> {-1} (nn,np) ; 517
  nn nn np np np  np nn nn np nn  np np np np nn  nn np np nn nn  nn np np nn nn  np np nn np nn  np np nn np np  np np np nn np  np nn np np np  nn -- nn nn nn
  np np np nn nn  np np np np nn  np nn np np nn  np np nn np nn  nn nn np nn nn  nn np -- np nn  np np nn np np  nn nn nn np nn  np nn np -- nn  nn nn nn nn np
  nn nn np nn np  nn nn np np nn  np np nn np nn  np -- nn nn np  np -- np np np  nn np nn nn np  np nn nn np np  np nn nn nn nn  np nn nn nn nn  nn np nn nn nn
  nn np np np np  np nn np np np  nn -- np np np  nn nn np np
Hi07d11(2) <nnxnp> {-0} (nn,np) ; 518
  np nn np nn np  np np nn nn nn  np np nn nn np  nn nn np np nn  nn nn np np np  nn nn np nn np  nn np np np nn  nn nn np np np  np nn nn np nn  np nn np np --
  nn nn nn np nn  nn np nn nn nn  np np nn nn np  np np nn np nn  np np np np nn  np np np np np  np nn -- nn nn  np np nn nn np  np np np np np  np np np np np
  np np nn np np  np np nn np np  nn nn nn np np  np nn np nn np  nn nn nn np nn  np nn np np np  np nn np nn nn  nn nn nn np np  nn np np nn nn  np nn nn np np
  np nn nn nn nn  np nn nn np nn  nn nn nn nn nn  nn nn np nn
Hi07d11(4) <nnxnp> {-1} (nn,np) ; 519
  nn np nn np nn  nn nn np np np  nn nn np np nn  np np nn nn np  np np nn nn nn  np np nn np nn  np nn nn nn np  np np nn nn nn  nn np np nn np  nn np nn nn --
  np np np nn np  np nn np np np  nn nn np np nn  nn nn np nn np  nn nn nn nn np  nn nn nn nn nn  nn np -- np np  nn nn np np nn  nn nn nn nn nn  nn nn nn nn nn
  nn nn np nn nn  nn nn np nn nn  np np np nn nn  nn np nn np nn  np np np nn np  nn np nn nn nn  nn np nn np np  np np np nn nn  np nn nn np np  nn np np nn nn
  nn np np np np  nn np np nn np  np np np np np  np np nn np
S16_10059355 <nnxnp> {-1} (nn,np) ; 520
  nn nn np np nn  np nn np np np  np np np np nn  nn np np nn nn  nn np np nn nn  np np nn np nn  np np nn np np  np np np nn np  nn nn np nn np  nn nn nn nn nn
  np np np nn nn  np nn np np nn  np nn np np nn  np np np np np  nn nn np nn nn  nn nn nn np nn  np np np np np  nn nn nn np nn  np nn np nn nn  nn nn nn nn np
  nn nn np nn np  nn nn np np nn  np np nn np nn  np np nn nn np  np np np np np  nn np nn nn nn  np nn nn np np  np nn nn nn nn  np nn nn nn nn  nn nn nn nn nn
  nn np np np np  np nn np np np  np np np np np  np nn np np
S16_12008279 <nnxnp> {-0} (nn,np) ; 521
  np nn -- nn np  nn np nn nn nn  np np nn nn np  nn nn np np np  nn nn nn np np  nn nn np nn np  nn np np nn nn  nn nn np np nn  np nn nn np nn  np nn np np nn
  nn nn nn np np  nn np nn nn np  nn np nn nn np  np np nn np nn  np np np np nn  np np np np np  np nn nn nn nn  np np nn nn np  np np np np np  np np np np np
  np np nn np np  np np nn np np  nn nn nn np np  np nn np nn np  nn nn nn np nn  np nn np np np  np np np nn nn  nn nn nn np np  nn np np nn nn  np nn nn np np
  np nn nn nn nn  np np nn np nn  nn nn nn nn nn  nn nn np nn
S16_12993021 <nnxnp> {-0} (nn,np) ; 522
  np nn nn nn np  nn np nn nn nn  np np nn nn np  nn nn np np np  nn nn nn np np  nn nn np nn np  nn np np nn nn  nn nn np np --  np nn nn np nn  np -- np np nn
  nn nn nn np np  nn np nn nn np  np np nn nn np  np np nn nn nn  np np np np nn  np np np nn np  np nn nn nn nn  np np nn nn --  nn nn np np np  np nn np -- nn
  np np nn np nn  np -- nn np np  nn nn nn -- np  np nn np np np  nn nn nn np nn  np nn np np np  np np np nn nn  nn nn nn np np  nn np np nn nn  np nn nn np np
  np nn nn nn nn  np np nn np nn  np nn nn nn nn  nn nn np nn
S16_14951596 <nnxnp> {-0} (nn,np) ; 523
  np np nn nn np  nn np nn nn nn  np np nn nn np  nn nn np np np  nn nn nn np np  nn nn np nn np  nn nn np nn nn  nn nn np np np  np nn nn -- nn  np np nn np nn
  nn nn nn np np  nn np nn nn --  np np nn nn np  np nn nn nn nn  np np np np nn  np np np nn np  np nn nn nn nn  np np nn nn np  np np np np np  np np np np nn
  np np nn nn np  nn np nn np np  nn nn np np np  np nn np np nn  nn nn nn np nn  np nn np np np  np np np nn nn  nn nn nn np --  nn np np nn np  np np np np np
  np nn nn nn nn  nn np nn np nn  nn nn nn nn nn  nn np nn nn
S16_15408929 <nnxnp> {-0} (nn,np) ; 524
  np np nn nn np  nn -- nn nn nn  np np nn nn np  nn nn np np np  np nn nn np np  nn nn np nn np  nn nn np nn nn  nn nn np np np  np nn nn np nn  np np np np nn
  nn nn nn np np  nn np nn nn np  nn np nn nn np  np nn nn nn nn  np np np np nn  np np np nn np  np nn nn nn nn  np np nn nn np  np np np np np  np np np np nn
  np np nn np np  nn np nn np np  nn nn np np np  np nn np np nn  nn nn nn np nn  np nn np np np  np np np nn nn  nn nn nn np np  nn np np np np  np np np np np
  np nn nn nn nn  nn np nn np nn  nn nn nn nn nn  nn np nn nn
S16_17419153 <nnxnp> {-1} (nn,np) ; 525
  nn nn np np nn  np nn np np np  nn np np np nn  nn np nn nn nn  nn np np nn nn  np np nn np nn  np np nn np np  np np np nn np  nn np np nn np  nn nn nn nn np
  np np np nn nn  np nn np np nn  np nn np np nn  nn np np np np  nn nn np nn np  nn nn nn np nn  nn np np np np  nn nn np np nn  np nn nn nn nn  nn nn nn nn np
  nn nn np nn nn  -- nn np nn nn  np np nn np nn  nn np nn nn np  np np np np np  nn np nn nn nn  np nn nn np np  np np nn nn nn  np nn nn nn nn  nn nn nn nn nn
  nn np np np np  np nn np nn np  np np np np np  np nn np np
S16_18179061 <nnxnp> {-1} (nn,np) ; 526
  nn nn np np nn  nn nn np np np  nn np np np nn  nn np np nn nn  nn np -- nn nn  np np nn np nn  np -- nn np np  np np np nn np  nn np nn nn np  nn nn nn nn nn
  np np np nn nn  -- nn np np nn  np nn np np nn  nn np np np np  nn nn np nn np  nn nn nn np nn  nn np np np np  nn nn np np nn  np nn nn nn nn  nn nn nn nn np
  nn nn np nn nn  nn nn np nn nn  np np nn np nn  nn np nn nn np  np np np np np  nn np nn nn nn  np nn nn np np  np nn nn nn nn  np nn nn nn nn  nn nn nn nn nn
  nn np np np np  np nn np nn np  np -- np np np  np nn np np
S16_19571873 <nnxnp> {-1} (nn,np) ; 527
  nn nn np -- np  np nn nn nn nn  np np np np nn  nn np np nn nn  nn -- np nn nn  np np nn np nn  np -- nn np np  nn np np nn nn  -- nn np np np  nn nn nn nn nn
  np nn np nn nn  np np np nn nn  np nn np np nn  np np nn np nn  nn nn np nn nn  nn np nn np nn  nn np nn np np  nn nn nn np nn  np nn np np nn  nn -- nn nn np
  nn nn np nn np  nn nn np np nn  np np nn -- nn  np np nn nn np  np np -- np np  nn np nn nn np  -- nn nn nn np  np nn nn nn nn  np nn nn nn nn  nn nn nn nn nn
  nn np np np np  np nn np np np  nn nn -- nn np  nn nn np np
S16_3022950 <nnxnp> {-0} (nn,np) ; 528
  np nn np nn nn  np np nn np nn  np np nn nn nn  nn nn -- nn nn  nn np nn nn np  nn nn np nn np  np np np np nn  np np np np nn  np nn nn np nn  nn nn np nn np
  nn np nn nn nn  np nn np nn nn  nn np np nn np  np nn np np nn  np np np nn np  np np np np np  nn nn nn np np  np nn nn np np  nn np np nn np  np np np np np
  np nn np nn np  -- np nn nn nn  nn nn nn nn nn  np nn np nn np  nn nn nn np nn  nn np np nn np  np nn nn nn nn  np nn nn np np  nn np np nn nn  nn nn nn np np
  nn nn nn np np  np nn np np np  np nn nn nn nn  nn nn np nn
S16_3651023 <nnxnp> {-1} (nn,np) ; 529
  nn np nn np np  nn nn np nn np  nn nn np np np  np np nn np np  np np np np nn  np np nn np nn  nn nn nn nn np  nn nn nn nn np  nn np np nn np  np np nn np nn
  np np np np np  nn np nn np np  nn nn nn np nn  nn nn nn nn np  nn nn nn np np  nn nn nn nn nn  np np np nn nn  nn np np nn nn  np nn nn nn nn  nn nn nn nn nn
  nn np nn np nn  nn nn np np np  np np np np np  nn np nn np nn  np np np nn np  np nn nn np nn  nn np np np np  nn np np nn nn  np nn nn np np  np np np nn nn
  np np np np nn  nn np nn nn nn  nn np np np np  np np nn np
S16_8386205 <nnxnp> {-0} (nn,np) ; 530
  np nn np nn np  nn np nn nn nn  np np nn nn np  nn nn np np nn  nn nn np np np  nn nn np nn np  nn np np np nn  nn nn np np np  np nn nn nn nn  np nn nn np nn
  nn nn nn np nn  nn np nn nn nn  np np np nn np  np np nn np nn  np np np np nn  np np np np np  np nn nn nn nn  np np nn nn np  np np np np np  np np np np np
  np np nn np np  nn np nn np np  nn nn nn np np  np nn np nn np  nn nn nn np nn  np nn np np np  np np np nn nn  nn nn nn np np  nn np np nn nn  np nn nn np np
  np nn nn nn nn  np nn nn np nn  nn nn nn nn nn  nn nn np nn
Hi22f06_236 <lmxll> {1-} (ll,lm) ; 531
  lm ll lm ll ll  lm ll lm ll ll  ll lm ll ll ll  ll ll ll lm ll  lm lm lm lm ll  lm ll lm ll lm  ll ll ll ll ll  ll ll lm lm lm  lm ll ll ll lm  ll -- ll lm lm
  ll lm lm ll --  lm ll ll lm lm  ll ll lm ll lm  lm lm lm ll ll  ll lm ll ll ll  lm ll lm lm ll  lm lm lm ll lm  lm -- ll ll ll  lm lm lm lm ll  ll lm ll -- ll
  lm lm ll lm lm  ll ll ll ll lm  ll ll ll ll lm  ll lm lm lm ll  -- lm ll lm lm  lm ll ll ll lm  lm lm lm ll ll  lm ll ll ll ll  lm lm lm lm lm  ll ll lm ll ll
  lm ll lm ll ll  lm -- ll ll ll  ll ll ll ll lm  lm lm lm ll
S16_1312710 <lmxll> {1-} (ll,lm) ; 532
  lm ll lm ll ll  lm ll lm ll ll  ll ll lm ll ll  ll ll ll lm ll  lm lm lm lm ll  lm ll lm -- lm  ll ll ll ll ll  ll ll lm -- lm  lm ll ll ll lm  ll ll ll lm lm
  ll lm lm ll lm  ll ll ll lm lm  ll ll lm ll lm  lm lm lm ll ll  lm lm ll ll ll  lm ll lm lm ll  lm lm lm ll lm  lm lm ll ll ll  lm lm lm lm ll  ll lm ll ll ll
  lm lm ll lm lm  ll ll ll ll lm  ll ll ll ll lm  ll lm lm lm ll  lm lm ll lm lm  lm ll ll ll lm  lm -- lm ll ll  lm ll ll ll ll  lm lm lm lm lm  ll lm lm ll ll
  ll ll lm ll ll  lm ll ll ll ll  ll ll -- ll lm  lm -- lm ll
S16_14748544 <lmxll> {0-} (ll,lm) ; 533
  lm ll lm lm lm  ll lm ll ll lm  lm lm lm lm lm  ll lm ll lm ll  lm ll lm ll lm  lm lm lm lm ll  ll lm ll lm lm  lm lm ll ll ll  ll lm lm lm ll  lm ll ll ll ll
  ll ll ll ll lm  ll lm lm ll ll  ll ll ll lm ll  ll lm lm lm lm  ll ll lm lm lm  ll lm ll ll lm  lm lm ll lm ll  ll ll lm lm lm  lm lm ll ll lm  lm lm ll ll lm
  lm ll ll lm ll  lm ll lm lm ll  lm ll ll ll lm  lm lm lm lm lm  lm ll ll ll lm  ll lm lm ll ll  ll ll ll ll lm  lm ll ll ll lm  ll ll ll ll ll  ll ll ll ll lm
  ll lm ll lm lm  ll lm lm lm lm  ll ll lm lm ll  ll ll ll lm
S16_15996428 <lmxll> {1-} (ll,lm) ; 534
  ll lm ll ll --  -- lm lm lm ll  ll ll ll ll ll  lm ll lm lm lm  ll lm ll lm ll  ll ll ll ll lm  lm ll lm lm ll  ll ll lm lm --  ll ll ll ll lm  ll lm lm lm lm
  lm lm lm lm ll  lm ll ll lm lm  lm lm lm ll lm  lm ll ll ll ll  lm lm ll ll ll  lm ll lm lm ll  ll ll lm ll lm  lm lm ll ll ll  ll ll lm lm ll  ll ll lm lm ll
  ll lm lm ll lm  ll lm ll ll lm  ll lm lm lm ll  ll ll ll ll ll  ll lm lm lm ll  lm ll ll lm lm  lm lm lm lm ll  ll lm lm lm ll  lm lm lm lm lm  lm lm lm lm ll
  lm ll lm ll ll  lm ll ll ll ll  lm lm -- ll ll  lm lm lm ll
S16_17537446 <lmxll> {1-} (ll,lm) ; 535
  ll lm ll ll ll  lm lm lm lm ll  ll ll ll ll ll  lm ll lm lm lm  ll lm ll lm ll  ll ll ll ll lm  lm ll lm ll ll  ll ll lm lm lm  lm ll ll ll lm  ll ll ll lm lm
  lm lm lm lm ll  lm ll ll lm lm  -- lm lm ll lm  lm ll ll ll ll  lm lm ll ll ll  lm ll lm lm ll  ll ll lm ll lm  lm lm ll ll ll  ll ll lm lm ll  ll ll lm -- ll
  ll lm lm ll ll  ll lm ll ll ll  ll lm lm lm ll  lm ll ll ll ll  ll lm lm lm ll  lm ll ll lm lm  lm ll lm lm ll  ll lm lm -- ll  lm ll lm lm lm  lm lm ll lm ll
  lm ll lm ll ll  lm ll ll ll ll  lm ll ll ll ll  lm lm lm ll
S16_18179055 <lmxll> {1-} (ll,lm) ; 536
  ll lm ll ll ll  -- lm lm lm ll  ll ll ll ll ll  lm ll lm lm lm  ll lm ll lm ll  ll ll ll ll lm  lm ll lm ll ll  ll ll lm lm lm  lm ll ll ll lm  ll lm ll lm ll
  lm lm lm lm ll  ll ll ll lm lm  lm lm lm ll lm  lm ll ll ll ll  lm lm ll ll ll  lm ll lm lm ll  ll ll lm ll ll  lm lm ll ll ll  ll ll lm lm ll  lm ll lm lm ll
  ll lm lm ll ll  ll lm ll ll ll  ll lm lm lm ll  lm ll ll ll ll  ll lm lm lm ll  lm ll ll lm lm  lm lm lm lm ll  ll lm lm lm ll  lm ll lm lm lm  lm lm lm lm ll
  lm ll lm ll ll  lm ll ll ll ll  lm ll ll ll ll  lm lm lm ll
S16_1899680 <lmxll> {1-} (ll,lm) ; 537
  lm ll lm ll ll  lm ll lm ll ll  ll ll lm ll ll  ll ll ll lm ll  lm lm lm lm ll  lm ll lm ll lm  ll ll lm ll ll  ll ll lm lm lm  -- ll ll ll lm  ll ll ll lm lm
  ll lm lm ll ll  lm ll ll -- lm  lm ll lm ll lm  lm lm lm ll ll  lm lm ll ll ll  lm ll lm -- ll  lm lm lm ll lm  lm lm ll ll ll  lm lm -- lm ll  ll lm ll ll ll
  lm lm ll lm --  -- ll ll ll lm  ll ll ll ll lm  ll lm lm lm ll  lm lm ll lm lm  lm ll ll ll lm  -- lm lm ll ll  lm ll ll ll ll  lm lm lm lm lm  ll lm lm ll ll
  lm ll lm ll ll  lm ll ll ll ll  ll ll ll ll lm  lm lm lm ll
S16_2141779 <lmxll> {1-} (ll,lm) ; 538
  lm ll lm ll ll  -- ll lm -- ll  ll ll lm ll ll  ll ll ll lm ll  lm lm lm lm ll  lm ll lm ll lm  ll ll lm ll ll  ll ll lm lm lm  -- ll ll ll lm  ll ll ll lm lm
  ll lm lm ll ll  lm ll ll lm lm  lm ll lm ll lm  -- ll lm ll ll  lm lm ll ll ll  lm ll lm -- ll  lm lm lm ll lm  lm lm ll ll ll  ll lm lm lm ll  ll -- ll ll ll
  lm lm ll lm lm  ll ll ll ll lm  ll ll ll ll lm  ll lm lm lm ll  lm lm ll lm lm  lm ll ll ll lm  lm lm lm ll ll  -- ll ll ll ll  lm lm lm lm lm  ll lm lm ll ll
  lm ll lm ll ll  lm ll ll ll ll  ll ll ll ll lm  lm lm lm ll
S16_5128993 <lmxll> {0-} (ll,lm) ; 539
  ll lm ll ll lm  ll ll lm ll lm  lm lm ll lm lm  lm lm lm ll lm  ll ll ll ll lm  ll lm lm lm ll  lm lm ll lm lm  lm lm ll ll ll  ll lm lm lm ll  lm lm ll ll ll
  lm ll ll lm lm  lm lm lm ll ll  ll lm ll lm ll  ll lm ll lm lm  ll ll lm lm lm  ll lm ll ll lm  ll ll ll lm ll  ll ll lm lm lm  ll ll ll ll lm  ll lm lm lm lm
  lm ll ll ll ll  lm lm lm lm ll  lm lm lm ll ll  lm ll ll ll lm  ll ll lm ll lm  ll lm lm lm ll  ll ll ll lm lm  ll lm lm lm lm  ll ll ll ll ll  ll ll ll lm lm
  ll lm ll lm lm  ll lm lm lm lm  lm lm ll lm ll  ll ll ll lm
S17_9122966 <nnxnp> {-0} (nn,np) ; 540
  nn np nn np np  nn np np nn nn  np nn np nn nn  np np nn np np  np np nn nn nn  np np np nn nn  nn nn np nn np  np nn np np np  np np nn nn np  np np nn nn nn
  np nn nn np nn  nn nn nn nn nn  nn np nn nn np  np nn nn np np  nn nn np nn np  np nn nn np np  nn nn nn np np  np nn nn nn np  np nn np nn np  np np np nn nn
  nn np np nn np  np nn nn nn np  nn nn nn nn np  np nn nn nn np  np nn nn np np  np nn nn nn np  np np np nn np  nn nn nn np nn  np nn np np nn  np np np nn nn
  nn nn nn nn np  np np np np nn  nn nn nn nn np  nn np nn nn
S17_6938230 <nnxnp> {-0} (nn,np) ; 541
  nn np nn nn np  nn np np nn nn  np nn np nn nn  np np nn np np  nn np nn np nn  np np np nn nn  nn nn -- nn --  np nn np np np  np np nn nn np  np nn nn nn nn
  np nn nn np nn  nn nn nn nn nn  nn np nn nn nn  np nn nn np np  nn nn np nn nn  np nn nn np np  nn nn nn np np  np nn nn nn np  np nn np nn np  np np np nn nn
  nn np np -- np  np np nn nn np  nn nn nn nn np  -- nn nn nn np  np nn nn np np  np nn nn nn np  np nn nn nn np  nn nn np np nn  np nn np np nn  np np np nn nn
  nn nn nn nn np  np np np np nn  nn nn nn nn np  nn np nn nn
S17_686104 <nnxnp> {-1} (nn,np) ; 542
  np np nn nn nn  np nn nn np np  nn np nn nn np  nn nn np nn nn  nn nn np nn nn  nn nn nn nn np  np np nn np nn  nn np nn nn nn  nn nn np np np  nn np nn np np
  nn np np nn nn  np np nn nn np  nn nn np np np  nn np nn nn nn  np nn nn np nn  np nn nn nn nn  np np np nn nn  np nn np nn nn  nn np nn np nn  nn nn nn nn np
  np nn nn -- nn  nn nn np nn nn  nn nn np np nn  nn nn np nn nn  np nn np np nn  nn np np np np  nn np np np nn  nn np nn nn np  nn np nn np np  nn np np np np
  np np np np nn  np nn nn nn np  np np nn nn nn  -- nn np np
S17_4353187 <nnxnp> {-0} (nn,np) ; 543
  nn nn np np np  nn np np nn nn  np nn np nn nn  np np nn np np  nn np nn np nn  np np np -- nn  nn nn np nn np  np nn np np np  np nn nn nn nn  np np nn nn nn
  np nn nn np nn  nn nn nn nn nn  np np nn nn nn  np nn nn np np  nn np np nn nn  np nn nn np np  nn nn nn np np  nn np nn nn np  np nn np nn np  np np np nn nn
  nn np np nn np  np np nn nn np  nn np nn nn np  np nn nn nn np  nn nn nn np np  np nn nn nn np  np nn nn nn np  nn nn np np nn  np nn np np nn  np np np nn nn
  nn nn nn nn np  np np np np nn  nn nn np nn np  nn np nn nn
S17_3808347 <nnxnp> {-0} (nn,np) ; 544
  nn np np np np  nn np np nn nn  np nn np nn nn  np np nn np np  nn np nn np nn  np np np np nn  nn nn np nn np  np nn np np np  np np nn nn nn  np np nn nn nn
  np nn nn np nn  nn nn nn nn nn  np np nn nn nn  np nn nn np np  nn np np nn nn  np nn nn np np  nn nn nn np np  nn np nn np --  np nn np nn np  np np np nn nn
  nn np np nn np  np np nn nn --  nn np nn nn np  np nn nn np np  nn nn nn np np  np nn nn np np  np nn nn nn np  nn nn np np nn  np nn np np nn  np nn nn nn nn
  nn nn nn nn np  np np np np nn  nn nn np np np  nn np nn nn
S17_3172261 <nnxnp> {-1} (nn,np) ; 545
  np nn nn nn nn  np nn -- -- --  nn np nn np np  nn nn np nn nn  np nn np nn --  nn nn nn nn np  np np nn np nn  nn np nn nn nn  nn nn np np nn  nn nn -- np np
  nn np np nn np  np np np -- nn  nn nn np np np  nn np np nn nn  np nn nn np np  nn np np nn nn  np np np nn nn  np nn np nn nn  nn np nn np nn  nn nn nn np np
  np nn nn np nn  nn nn np np nn  np nn nn np nn  nn np np nn nn  np nn np nn nn  nn np np np nn  nn np np np nn  np np nn nn np  nn np nn nn nn  nn np np np np
  -- np np np nn  nn nn nn nn np  nn np -- nn nn  np nn np np
S17_26348205 <nnxnp> {-1} (nn,np) ; 546
  np nn -- nn np  nn nn np np nn  nn np nn np np  nn nn nn nn nn  nn np nn np nn  np np nn np np  nn np np nn np  -- np np np np  nn nn np nn nn  np np np nn nn
  nn np np nn np  nn nn np -- np  nn np np nn nn  nn np np nn nn  nn np nn np np  np nn np nn nn  nn nn np np np  nn np np np np  nn np np np np  np nn np np np
  np nn np nn nn  np np np np nn  nn nn np np np  np np nn nn nn  np np np np nn  nn nn np nn nn  nn nn nn nn nn  np nn np np np  nn nn np np nn  nn np np np nn
  nn np nn nn np  nn nn np nn np  nn nn -- np np  nn np np nn
S17_20006719 <nnxnp> {-1} (nn,np) ; 547
  np nn np nn np  nn nn np nn nn  nn np nn np np  nn nn nn nn nn  nn np np nn nn  np np nn np np  nn np np nn np  np nn nn np np  nn nn np nn nn  np np np nn np
  nn np np nn np  nn nn np np np  nn nn np nn nn  nn np np nn nn  nn np nn np nn  nn nn np nn nn  np nn np np nn  nn np np np np  nn np np np np  np nn np np np
  np nn np nn nn  nn np np np nn  np nn np np np  np np nn nn nn  nn np np np nn  nn np np nn np  nn nn nn np nn  np np np np np  nn np np np np  nn np np np nn
  np np nn nn np  nn nn np nn np  nn np nn np np  nn np np np
S17_18165292 <nnxnp> {-1} (nn,np) ; 548
  nn nn np nn nn  nn nn np nn nn  nn np nn np np  nn nn nn nn nn  nn np np nn nn  np np nn np np  nn -- np nn nn  nn nn nn nn np  nn nn np np nn  nn np np nn np
  nn np np np np  nn nn np np np  nn nn np nn nn  nn np np nn nn  np np nn nn nn  nn nn np nn nn  np nn np nn nn  nn np np np nn  nn np nn np np  nn nn np np np
  np nn np np nn  nn np np np nn  np np np np np  np np nn np nn  nn np np np nn  nn np np nn nn  nn nn nn np nn  np np np np nn  nn nn nn nn np  nn np np np np
  np np nn nn np  nn nn np nn np  nn np nn np nn  nn np nn np
S17_17850729 <nnxnp> {-0} (nn,np) ; 549
  nn np nn np np  nn nn nn np nn  np nn np nn nn  -- np np np np  np nn nn np np  nn nn np nn nn  np nn nn np np  nn np np np nn  np np nn nn np  np nn nn nn nn
  np nn nn nn nn  np np nn nn nn  np np nn np np  np nn nn np np  nn nn np np np  np np nn np np  nn np nn np np  np nn nn nn np  np nn np nn nn  np -- np nn nn
  nn np nn nn np  np nn nn nn np  nn nn nn nn nn  nn nn nn nn np  np nn nn nn np  np nn nn np np  np np np nn np  nn nn nn nn nn  np nn np np nn  np nn nn nn nn
  nn nn np np nn  np np nn np nn  np nn np nn np  np nn nn nn
S17_17159984 <nnxnp> {-0} (nn,np) ; 550
  nn np nn np np  np np nn np nn  np nn np nn nn  -- -- np np np  np nn nn np np  nn nn np nn nn  np nn nn np np  np np np np nn  np np nn nn np  np nn nn nn nn
  np nn nn nn nn  np nn nn nn nn  np np nn np np  np nn nn np np  nn nn np -- np  np np nn nn np  nn np nn np np  np nn nn nn np  np nn nn nn nn  np np np nn nn
  nn np nn nn np  np nn nn nn np  nn nn nn nn nn  nn nn nn nn np  np nn nn nn np  np nn nn np np  np nn np nn np  nn nn nn nn nn  np nn np -- nn  np np np nn nn
  nn nn np np nn  np np nn np nn  nn nn np nn np  np nn nn nn
S17_12706265 <nnxnp> {-0} (nn,np) ; 551
  nn np nn np np  nn np -- np nn  np nn np nn nn  nn np nn np np  np np nn nn np  nn np -- nn nn  nn nn np np np  np np np np nn  np np nn nn --  np np nn nn nn
  np nn nn nn nn  nn nn nn nn nn  -- nn nn nn np  np nn nn -- np  nn nn np np np  np np nn np np  nn nn nn np np  np nn nn nn nn  np nn np nn nn  np -- np nn nn
  nn np np nn --  np nn nn nn --  nn nn nn nn np  nn nn -- nn np  np nn nn np np  np nn nn nn np  np np nn nn np  nn nn nn np nn  np nn nn np nn  np np np nn nn
  nn nn np np nn  np np nn np nn  nn nn -- nn np  nn nn nn nn
GD_SNP00401HRMa <nnxnp> {-1} (nn,np) ; 552
  np nn np nn nn  np nn nn np np  nn np nn np np  nn nn np nn nn  nn nn np np nn  nn nn nn np np  np np nn np nn  nn nn nn nn nn  nn nn np np nn  nn nn np np np
  nn np np nn np  np np np np np  nn nn np np nn  nn np np nn nn  np np nn nn nn  nn np np nn nn  np np np nn nn  nn np np np nn  nn np nn np nn  nn nn nn np np
  np nn nn np nn  nn np nn np nn  np np np nn nn  nn np np np nn  nn np nn nn nn  np np np np nn  nn np nn np nn  np np np nn np  nn np nn nn np  nn np nn np np
  np np np np nn  nn nn nn nn np  np np nn np nn  np nn np np
CH04c06 <abxcd> {00} (ac,ad,bc,bd) ; 553
  ac bc ad bd ad  bc ad ad bc ac  ad ac bd ad ac  bd ad ac bd bd  bc ad bc bd ac  ad bd bd bd ac  bc bc ad ac bc  ad bc ad bd ad  bd bd bc bc ac  ad bc bd ac bc
  ad ac ac bd bc  ac bc bd ad ac  bd bd ac ac bc  ad ac ad ad bd  bc ad ad ac ad  bc bc bc ad ad  bc bc bc ad bd  ac ad bc ad ad  bd bc bd ac bd  bd bd bd ad bc
  bc bd bd ac bd  ad bd bc bc ad  bd ad ac ad ad  ad ac bc ad ad  bc ad -- bc ad  ad ac ac ac bc  ad ad bd bc bd  ac bc bd bd bc  ad ac ac ac ac  bd bd ac ac bc
  ac ac ac ac bd  bc bd bd ad ac  bc ac ad bd bd  -- ad ac ac
GD_SNP02678HRMb <efxeg> {11} (ee,ef,eg,fg) ; 554
  fg -- eg ef fg  ef ef eg fg ee  ee fg ee fg fg  ef ef ee ef ee  -- eg eg -- ee  fg eg ee eg eg  ef -- eg ee fg  -- fg fg eg fg  ee ee fg ee ee  eg fg fg ef fg
  ee eg fg ef eg  ee ee fg eg fg  ee fg fg ee ee  ef fg -- ee ee  ef eg -- fg eg  fg ee fg ee ef  eg ef eg eg fg  ee eg fg fg fg  ef eg eg fg eg  eg ee eg eg eg
  -- ef fg eg ee  -- eg fg eg ee  ee ef eg ef fg  fg fg ef ee ee  ef fg eg eg ee  ef ef eg ee eg  ef fg ef -- ee  fg eg fg fg fg  ef ee eg eg eg  ee eg fg eg ee
  fg fg ef ee eg  ef ef eg ef eg  ef ee ee fg eg  ef eg fg fg
S17_8847236 <lmxll> {1-} (ll,lm) ; 555
  lm ll lm lm lm  lm lm ll ll lm  lm ll ll lm lm  ll lm ll lm ll  ll ll ll ll lm  lm ll ll ll lm  ll lm ll lm ll  ll ll lm ll lm  ll ll ll ll lm  ll lm ll lm ll
  ll ll lm lm ll  lm ll ll lm lm  ll ll lm lm ll  lm lm ll lm ll  lm ll lm lm ll  lm ll ll lm ll  ll ll ll lm ll  ll lm ll lm lm  ll ll ll lm ll  ll ll ll ll ll
  ll ll ll lm ll  lm ll ll ll lm  ll lm lm ll lm  lm lm ll lm ll  lm lm lm ll ll  lm lm ll lm ll  ll lm lm ll ll  lm ll ll lm ll  lm lm ll ll lm  ll lm lm ll ll
  lm lm lm ll ll  lm ll ll lm lm  ll lm ll ll ll  ll ll lm lm
S17_6779690 <lmxll> {0-} (ll,lm) ; 556
  ll lm ll lm --  ll ll ll lm ll  ll ll lm ll ll  -- ll lm ll lm  lm lm lm lm ll  ll lm lm lm ll  lm ll lm ll lm  lm lm ll lm ll  lm lm lm lm ll  lm ll lm ll lm
  lm lm ll ll lm  ll -- lm ll ll  -- lm ll ll lm  ll ll ll ll lm  ll lm ll ll lm  lm lm lm ll ll  lm lm lm ll lm  lm ll lm ll ll  lm lm lm ll lm  lm lm lm lm lm
  lm lm lm ll lm  ll lm lm lm ll  lm ll ll lm ll  ll ll lm ll lm  lm ll ll lm lm  ll ll lm ll lm  lm ll ll -- lm  ll lm lm lm lm  ll ll lm lm ll  lm ll ll lm lm
  ll ll ll lm lm  ll lm lm ll ll  lm ll lm lm ll  lm lm ll ll
S17_5176485 <lmxll> {0-} (ll,lm) ; 557
  ll lm ll -- ll  lm ll ll lm ll  ll ll ll ll ll  lm ll ll ll lm  lm lm lm lm ll  ll lm lm ll ll  lm ll lm ll lm  ll lm ll lm ll  ll lm lm lm ll  lm lm -- ll lm
  ll ll ll lm lm  ll lm lm ll ll  lm lm ll ll lm  ll ll ll ll lm  ll lm ll ll lm  lm lm lm ll ll  lm lm lm ll lm  lm ll lm ll ll  lm lm lm ll lm  lm lm lm lm lm
  lm lm ll ll --  ll lm lm lm ll  lm ll ll lm ll  ll ll lm ll ll  lm ll ll lm lm  ll ll lm ll lm  ll ll ll lm lm  ll lm lm lm lm  ll ll lm lm ll  lm ll ll ll lm
  ll ll ll ll lm  lm lm lm ll ll  lm ll lm -- lm  lm ll ll ll
S17_4153195 <lmxll> {0-} (ll,lm) ; 558
  ll lm ll lm ll  lm ll ll lm ll  ll ll lm ll ll  lm ll ll lm lm  lm ll lm lm ll  ll lm lm lm ll  ll ll lm ll lm  ll lm -- lm ll  -- lm lm lm ll  lm lm ll ll lm
  lm ll ll lm lm  ll lm lm ll ll  lm lm ll ll lm  ll ll ll ll lm  lm lm ll ll lm  lm lm lm ll ll  lm lm lm ll lm  ll ll lm ll ll  lm lm ll ll lm  ll lm lm lm lm
  -- lm lm ll lm  ll lm lm lm ll  lm ll ll lm ll  ll ll lm ll ll  lm ll ll lm ll  ll ll lm ll lm  ll ll ll lm lm  ll lm lm -- lm  ll ll lm ll ll  lm ll ll ll lm
  ll ll ll lm lm  lm lm lm ll ll  lm ll lm -- lm  lm ll ll ll
S17_26774031 <lmxll> {0-} (ll,lm) ; 559
  ll lm lm ll ll  ll lm lm ll lm  lm lm lm ll lm  ll ll lm ll lm  ll lm ll lm lm  ll lm ll -- lm  ll ll lm lm ll  lm ll ll lm lm  -- lm ll -- ll  lm ll ll lm ll
  lm lm ll ll lm  lm ll ll lm ll  ll ll ll lm lm  ll ll ll ll lm  ll lm lm ll lm  ll lm ll lm ll  lm ll lm lm ll  lm lm ll ll lm  ll ll ll ll lm  lm lm lm lm lm
  lm ll ll lm lm  -- lm ll lm lm  lm ll lm ll ll  ll ll ll lm lm  ll ll lm lm lm  ll ll lm ll lm  ll ll ll ll lm  ll lm ll ll ll  ll lm lm lm lm  lm ll ll lm --
  ll ll lm lm ll  ll lm lm lm lm  ll ll -- -- lm  ll lm ll ll
S17_26349985 <lmxll> {0-} (ll,lm) ; 560
  ll lm lm ll ll  ll -- lm ll lm  lm lm lm ll lm  lm ll lm ll lm  ll lm lm lm lm  ll lm ll -- lm  ll ll lm -- ll  lm ll lm ll lm  lm lm ll lm ll  lm ll ll lm --
  -- lm ll ll lm  lm ll ll lm ll  ll ll ll lm lm  ll ll ll ll lm  ll lm lm ll lm  ll lm ll lm ll  lm ll lm lm ll  lm lm ll ll lm  ll lm ll ll lm  lm lm lm lm lm
  lm ll ll -- lm  lm lm ll lm lm  lm ll lm ll ll  ll ll ll lm lm  ll ll lm lm lm  ll ll lm lm lm  ll ll ll ll lm  ll lm ll ll ll  ll lm lm lm lm  lm ll ll lm lm
  ll ll lm lm ll  ll lm lm -- lm  ll -- lm ll lm  ll lm ll ll
S17_25283656 <lmxll> {1-} (ll,lm) ; 561
  lm ll ll lm lm  lm ll ll lm ll  ll ll ll lm lm  lm lm ll lm ll  lm ll ll ll ll  lm ll ll ll ll  lm ll ll ll lm  ll ll ll ll ll  ll ll lm ll lm  ll lm lm lm lm
  ll ll lm lm ll  ll lm lm ll lm  ll lm lm ll ll  lm lm lm lm ll  lm ll ll lm ll  lm ll lm ll lm  ll lm ll ll lm  ll ll lm lm ll  lm ll ll lm ll  ll ll ll ll ll
  ll lm lm ll ll  ll ll lm ll ll  ll lm ll lm lm  lm lm lm ll ll  lm lm ll ll ll  lm lm ll ll ll  ll lm lm lm ll  lm ll lm lm lm  lm ll ll ll --  ll lm lm ll ll
  lm lm lm ll lm  lm ll ll ll ll  lm ll ll lm ll  lm ll lm lm
S17_24801023 <lmxll> {0-} (ll,lm) ; 562
  ll lm lm ll ll  ll lm lm ll lm  lm ll lm ll ll  ll ll lm ll lm  ll lm lm lm lm  ll lm lm lm lm  ll ll lm lm ll  lm ll ll lm ll  lm lm ll lm ll  lm ll ll ll ll
  lm -- ll ll lm  lm ll ll lm ll  lm ll ll lm lm  ll ll ll ll lm  ll lm lm ll lm  ll lm ll lm ll  lm ll lm lm ll  lm ll ll ll ll  ll ll lm ll lm  lm lm -- lm lm
  lm ll ll lm lm  lm lm ll lm lm  lm ll lm ll ll  ll ll ll lm lm  ll ll lm -- lm  ll ll lm lm lm  ll ll ll ll lm  ll lm ll ll ll  ll ll lm lm lm  ll ll ll lm lm
  ll ll ll lm lm  ll lm lm ll lm  ll lm ll ll ll  ll lm ll ll
S17_21897189 <lmxll> {1-} (ll,lm) ; 563
  lm ll ll lm lm  ll ll ll lm ll  ll lm ll lm lm  lm lm ll lm ll  lm ll ll ll ll  lm ll ll ll ll  lm lm ll ll --  ll lm lm ll lm  ll ll lm ll lm  ll lm lm lm lm
  ll ll lm lm ll  ll ll lm ll lm  ll lm lm ll ll  lm lm lm lm ll  lm ll ll lm ll  lm ll lm ll lm  ll lm ll ll lm  ll ll lm lm lm  lm ll ll lm ll  ll ll ll ll ll
  ll lm lm ll ll  ll ll lm ll ll  ll lm ll lm lm  lm lm lm ll ll  lm lm ll ll ll  lm lm ll ll ll  lm lm lm lm ll  lm ll lm lm lm  lm ll ll ll lm  ll lm lm ll ll
  lm lm lm ll ll  lm ll ll lm ll  lm ll ll lm ll  lm ll lm lm
S17_2089189 <lmxll> {1-} (ll,lm) ; 564
  lm ll lm ll lm  ll lm lm ll lm  lm lm ll lm lm  ll lm lm ll ll  ll lm ll ll lm  lm ll ll ll lm  ll -- lm lm ll  lm ll lm ll lm  ll ll ll ll --  ll ll ll lm ll
  ll lm lm ll ll  lm ll ll lm lm  ll ll lm lm ll  lm lm lm lm ll  ll ll lm lm ll  ll ll ll lm lm  ll ll ll lm ll  lm lm ll lm --  ll ll ll lm ll  ll ll ll ll ll
  ll ll ll lm ll  lm ll ll ll lm  ll -- lm ll lm  lm lm ll lm lm  ll lm lm ll ll  lm lm lm lm ll  lm ll lm ll ll  lm ll ll ll ll  lm lm ll lm lm  ll lm lm lm ll
  lm lm lm lm ll  ll ll ll lm lm  ll -- lm ll ll  ll lm lm lm
S17_19839304 <lmxll> {1-} (ll,lm) ; 565
  lm ll ll lm lm  lm lm ll lm ll  ll lm ll lm lm  lm lm ll ll ll  lm ll ll ll ll  lm ll ll ll ll  lm lm ll ll lm  ll lm lm ll lm  ll ll -- ll lm  ll lm ll lm lm
  ll ll lm lm ll  ll ll lm ll lm  ll ll lm ll ll  lm lm lm lm ll  lm ll ll lm ll  lm ll lm lm lm  ll lm ll ll lm  ll ll -- lm lm  lm ll ll lm ll  ll ll ll ll ll
  ll lm -- ll ll  ll ll lm ll ll  ll lm ll lm lm  lm lm lm ll ll  lm lm ll ll ll  lm lm ll ll ll  ll lm lm lm ll  lm ll lm lm lm  lm ll ll ll ll  ll lm lm ll ll
  -- lm lm ll ll  lm ll ll lm ll  ll ll ll lm ll  lm ll lm lm
S17_17850728 <lmxll> {0-} (ll,lm) ; 566
  ll lm lm ll ll  ll ll lm lm ll  lm ll lm ll ll  ll ll lm ll lm  ll lm lm lm ll  ll lm lm lm ll  lm ll lm lm ll  -- lm ll lm ll  lm lm -- ll ll  lm ll lm ll ll
  lm lm ll ll lm  lm lm lm ll ll  lm lm ll ll lm  ll ll ll ll lm  ll lm ll ll lm  ll lm ll ll ll  lm ll lm lm ll  lm lm ll ll ll  ll lm lm ll --  lm ll lm lm lm
  ll ll lm ll lm  lm lm ll lm lm  lm ll lm ll lm  ll ll ll lm lm  ll ll ll lm lm  ll ll lm lm lm  lm ll ll ll lm  ll lm ll ll lm  ll lm lm lm lm  lm ll ll lm lm
  ll ll ll lm lm  ll lm ll ll --  lm ll lm ll lm  ll lm ll ll
S17_16587034 <lmxll> {1-} (ll,lm) ; 567
  lm ll ll lm lm  lm lm ll ll lm  ll lm ll lm lm  ll lm ll lm ll  lm ll lm ll --  lm ll ll ll ll  ll ll ll lm ll  ll ll lm ll lm  ll ll ll ll lm  ll lm ll lm lm
  ll ll lm lm ll  ll ll ll lm lm  ll ll lm lm ll  lm lm lm lm ll  lm ll lm lm ll  lm ll ll lm lm  ll lm ll ll lm  ll ll lm lm lm  lm ll ll lm ll  ll ll ll ll ll
  ll lm ll -- ll  ll ll -- ll ll  ll lm ll lm ll  lm lm lm lm ll  lm lm lm ll ll  lm lm ll lm ll  ll lm lm lm ll  lm ll lm lm ll  lm ll ll ll ll  ll lm lm ll ll
  lm lm lm ll ll  lm ll ll lm ll  ll lm ll ll ll  lm ll lm lm
S17_13497192 <lmxll> {0-} (ll,lm) ; 568
  ll lm lm ll ll  ll ll lm lm ll  -- ll lm ll ll  lm ll lm ll lm  ll lm ll lm ll  ll lm lm lm ll  lm ll lm ll lm  lm lm ll lm ll  lm lm lm lm ll  lm ll lm ll ll
  lm lm ll ll lm  lm lm lm ll ll  lm lm ll ll lm  ll ll ll ll lm  ll lm ll ll lm  ll lm lm ll ll  lm ll lm lm lm  lm lm ll ll ll  ll lm -- ll lm  lm lm lm lm lm
  lm ll lm lm lm  lm lm ll lm lm  lm ll lm ll lm  ll ll ll ll lm  ll ll ll lm lm  ll ll lm ll lm  lm ll ll ll lm  ll lm ll ll lm  ll lm lm lm lm  -- ll ll lm lm
  ll ll ll lm lm  ll lm lm ll ll  lm ll lm ll lm  ll lm ll ll
S17_12706229 <lmxll> {1-} (ll,lm) ; 569
  lm ll ll lm lm  lm ll ll ll lm  ll lm ll lm lm  ll -- ll lm ll  lm ll lm ll lm  lm ll ll ll lm  ll lm ll lm ll  ll ll lm ll lm  ll ll ll ll lm  ll lm ll lm lm
  ll ll lm ll ll  ll ll ll ll lm  ll ll -- lm ll  lm lm lm lm ll  lm ll lm lm ll  lm ll ll lm lm  ll lm ll lm ll  ll ll lm lm lm  lm ll ll lm ll  ll ll ll ll ll
  ll ll ll ll ll  lm ll -- ll ll  ll lm ll lm ll  lm lm lm lm ll  lm lm lm ll ll  lm lm ll lm ll  ll lm lm lm ll  lm ll lm lm ll  lm lm ll ll ll  ll lm -- ll ll
  lm lm lm ll ll  lm ll ll lm lm  ll lm ll -- ll  lm ll lm lm
S17_11420902 <lmxll> {0-} (ll,lm) ; 570
  ll lm lm ll ll  ll ll lm lm ll  -- ll lm ll ll  lm ll lm ll lm  lm lm ll lm ll  ll lm lm lm ll  lm ll lm ll lm  lm ll ll lm ll  lm lm ll lm ll  lm ll lm ll ll
  lm lm ll ll lm  ll lm lm ll ll  lm lm ll ll lm  ll ll ll ll lm  ll lm ll ll lm  ll lm lm ll ll  lm lm lm ll lm  lm lm ll ll ll  ll lm lm ll lm  lm lm lm lm lm
  lm -- lm ll lm  ll lm ll lm lm  lm ll lm lm lm  ll ll lm ll lm  ll ll ll lm lm  ll ll lm ll lm  lm ll ll ll lm  ll lm lm ll lm  ll ll lm lm lm  lm ll ll lm lm
  ll ll ll lm lm  ll lm -- ll ll  -- ll -- lm lm  ll lm ll ll
GD96_180 <lmxll> {1-} (ll,lm) ; 571
  lm ll ll lm lm  lm lm ll ll lm  ll ll lm lm lm  ll lm ll -- ll  ll ll lm ll lm  lm ll ll ll lm  ll lm ll lm ll  ll ll lm ll lm  ll ll ll ll lm  ll lm ll lm lm
  ll ll lm lm ll  ll ll ll lm lm  ll ll lm lm ll  lm lm lm lm ll  lm ll lm lm ll  lm ll ll lm lm  ll ll ll lm ll  ll ll ll lm lm  lm ll ll lm ll  ll ll ll ll ll
  ll ll ll ll ll  lm ll lm ll ll  ll lm ll lm ll  lm lm lm lm ll  lm lm lm ll ll  lm lm ll lm ll  ll lm ll lm ll  lm ll ll lm ll  lm lm lm ll ll  ll ll lm ll ll
  lm lm lm ll ll  lm ll ll lm lm  ll lm ll ll ll  lm -- lm lm
GD_SNP01525 <lmxll> {1-} (ll,lm) ; 572
  lm ll ll lm lm  -- ll ll lm ll  ll lm ll lm lm  lm lm ll lm ll  lm ll ll ll ll  ll ll ll ll ll  lm lm ll ll lm  ll lm lm ll lm  -- lm lm ll lm  ll lm lm lm lm
  ll ll lm lm ll  ll ll lm ll lm  ll lm lm ll ll  lm lm lm lm ll  lm -- ll lm ll  lm ll lm ll lm  ll lm ll ll lm  ll ll lm lm lm  lm ll ll lm ll  ll ll ll ll ll
  ll lm lm ll ll  ll ll lm ll ll  ll lm ll lm lm  lm lm lm ll ll  lm lm ll ll ll  lm lm ll ll ll  ll lm lm lm ll  lm ll lm lm lm  lm ll ll ll ll  ll ll lm ll ll
  lm lm lm ll ll  lm ll ll lm ll  ll ll ll lm ll  -- ll -- lm
GD_SNP01269 <lmxll> {0-} (ll,lm) ; 573
  ll lm lm ll ll  -- ll lm lm ll  ll ll lm ll ll  lm ll lm ll lm  lm lm ll lm ll  ll lm lm lm ll  lm ll lm ll lm  lm lm ll lm ll  lm lm lm lm ll  lm ll lm ll ll
  lm lm ll ll lm  ll lm lm ll ll  lm lm ll ll lm  ll ll ll ll lm  ll lm ll ll lm  ll lm lm ll ll  lm lm lm ll lm  lm ll ll ll ll  ll lm lm ll lm  lm lm -- lm lm
  lm lm lm lm lm  ll lm ll lm ll  lm ll ll ll lm  ll ll lm ll lm  ll ll ll lm lm  ll ll lm ll lm  lm ll ll ll lm  ll lm lm ll lm  ll ll lm lm lm  lm lm ll lm lm
  ll ll ll lm lm  ll lm lm ll ll  lm ll lm lm lm  -- lm -- ll
GD_SNP00864HRMa <lmxll> {0-} (ll,lm) ; 574
  ll lm ll lm ll  lm ll ll lm ll  ll ll lm ll ll  lm ll ll lm lm  lm ll lm lm ll  ll lm lm lm ll  lm ll ll ll lm  ll lm ll lm ll  lm lm lm lm ll  ll lm lm ll lm
  lm ll ll lm lm  ll lm lm ll ll  lm lm ll ll lm  ll ll ll ll lm  lm ll ll ll lm  lm lm lm ll ll  lm lm ll ll lm  ll ll lm ll ll  lm lm lm ll lm  lm lm lm lm lm
  lm lm lm ll lm  ll lm lm lm ll  lm ll ll ll ll  ll ll lm ll ll  lm ll ll lm ll  ll ll ll ll lm  ll ll ll lm lm  ll lm lm lm lm  ll ll lm ll ll  lm lm ll ll lm
  ll ll ll ll lm  lm lm lm ll ll  lm ll ll lm lm  lm ll ll ll
GD_SNP00235HRMa <lmxll> {0-} (ll,lm) ; 575
  ll lm lm ll ll  ll ll lm ll lm  lm ll lm ll ll  ll ll lm ll lm  ll lm lm lm lm  ll lm lm lm lm  ll ll lm lm ll  lm ll ll lm ll  ll lm ll lm ll  lm ll ll ll ll
  lm lm ll ll lm  lm ll ll ll ll  lm ll ll lm lm  ll ll ll ll lm  ll lm lm ll lm  ll lm ll ll ll  lm ll lm lm ll  lm lm ll ll ll  ll lm lm ll lm  lm lm lm lm lm
  lm ll ll lm lm  -- ll ll lm ll  lm ll lm ll ll  ll ll ll lm lm  ll ll ll lm lm  lm ll ll lm ll  lm ll ll ll ll  ll lm ll ll ll  ll lm lm lm lm  lm lm ll lm lm
  ll ll ll lm lm  ll lm -- -- --  -- -- -- -- --  -- -- -- --
CH05d08y <lmxll> {0-} (ll,lm) ; 576
  ll lm lm ll ll  ll lm lm ll lm  lm lm lm ll ll  ll ll lm ll lm  ll lm lm lm lm  ll lm ll lm lm  ll ll lm lm ll  lm ll lm lm ll  lm lm ll lm ll  lm ll ll lm ll
  lm lm ll ll lm  lm ll ll lm ll  ll ll ll lm lm  ll ll ll ll lm  ll lm lm ll lm  ll lm ll lm ll  lm ll lm -- ll  lm lm ll ll lm  ll lm lm ll lm  lm lm lm lm lm
  lm ll ll lm lm  lm lm ll lm lm  lm ll lm ll ll  ll ll ll lm lm  ll ll lm lm lm  ll ll lm lm lm  ll ll lm ll lm  ll lm ll ll ll  ll lm ll lm lm  lm ll ll lm lm
  ll ll ll lm ll  ll lm lm lm lm  ll lm lm ll lm  ll lm -- ll
CH01h01_130 <lmxll> {0-} (ll,lm) ; 577
  ll lm ll lm ll  ll ll ll lm ll  ll lm ll ll ll  lm ll lm ll lm  lm lm lm lm ll  ll lm lm lm ll  lm ll lm ll lm  lm lm ll lm ll  lm lm lm lm ll  lm ll lm ll lm
  lm ll ll lm ll  ll lm lm ll ll  lm lm ll ll lm  ll ll -- -- lm  ll lm ll ll lm  lm lm lm ll ll  lm lm lm ll lm  lm ll lm ll ll  lm lm lm ll lm  lm lm lm lm lm
  lm lm lm ll lm  ll lm lm lm ll  lm ll ll ll ll  ll ll lm ll lm  lm ll ll lm lm  ll ll lm ll lm  lm ll lm lm lm  ll lm lm lm lm  ll ll ll lm ll  lm lm ll lm lm
  ll ll ll lm --  -- -- -- -- --  -- -- -- -- --  -- -- -- --
CH01h01_117 <lmxll> {1-} (ll,lm) ; 578
  lm ll lm ll lm  lm lm lm ll lm  lm ll lm lm lm  ll lm ll lm ll  ll ll ll ll lm  lm ll ll ll lm  ll lm ll lm ll  ll ll lm ll lm  ll ll ll ll lm  ll lm ll lm ll
  ll lm lm ll lm  lm ll ll lm lm  ll ll lm lm ll  lm lm -- -- ll  lm ll lm lm ll  ll ll ll lm lm  ll ll ll lm ll  ll lm ll lm lm  ll ll ll lm ll  ll ll ll ll ll
  ll ll ll lm ll  lm ll ll ll lm  ll lm lm lm lm  lm lm ll lm ll  ll lm lm ll ll  lm lm ll lm ll  ll lm ll ll ll  lm ll ll ll ll  lm lm lm ll lm  ll ll lm ll ll
  lm lm lm ll --  -- -- -- -- --  -- -- -- -- --  -- -- -- --

individual names ; order in genotype data:

4593_002	;	1												
4593_003	;	2
4593_004	;	3
4593_005	;	4
4593_006	;	5
4593_009	;	6	
4593_01		;	7
4593_012	;	8
4593_013	;	9
4593_015	;	10
4593_017	;	11
4593_018	;	12
4593_019	;	13
4593_021	;	14
4593_022	;	15
4593_023	;	16
4593_025	;	17
4593_026	;	18
4593_028	;	19
4593_03		;	20
4593_031	;	21
4593_032	;	22
4593_033	;	23
4593_034	;	24
4593_035	;	25
4593_037	;	26
4593_039	;	27
4593_04		;	28
4593_046	;	29
4593_047	;	30
4593_048	;	31
4593_049	;	32
4593_05		;	33
4593_051	;	34	
4593_052	;	35
4593_056	;	36
4593_057	;	37
4593_058	;	38
4593_06		;	39
4593_061	;	40
4593_062	;	41
4593_063	;	42
4593_066	;	43
4593_067	;	44
4593_068	;	45
4593_069	;	46
4593_072	;	47
4593_073	;	48
4593_074	;	49
4593_075	;	50
4593_076	;	51
4593_077	;	52
4593_079	;	53
4593_08		;	54
4593_083	;	55
4593_089	;	56
4593_090	;	57
4593_091	;	58
4593_092	;	59
4593_093	;	60
4593_094	;	61
4593_097	;	62
4593_098	;	63
4593_100	;	64
4593_101	;	65
4593_102	;	66
4593_103	;	67
4593_105	;	68
4593_106	;	69
4593_108	;	70
4593_109	;	71
4593_110	;	72
4593_111	;	73
4593_112	;	74
4593_113	;	75
4593_114	;	76
4593_115	;	77
4593_116	;	78
4593_117	;	79
4593_118	;	80
4593_119	;	81
4593_120	;	82
4593_121	;	83
4593_122	;	84
4593_123	;	85
4593_124	;	86
4593_125	;	87
4593_126	;	88
4593_127	;	89
4593_128	;	90
4593_129	;	91
4593_131	;	92
4593_132	;	93
4593_133	;	94
4593_134	;	95
4593_136	;	96
4593_137	;	97
4593_138	;	98
4593_139	;	99
4593_140	;	100
4593_141	;	101
4593_143	;	102
4593_146	;	103
4593_147	;	104
4593_148	;	105
4593_149	;	106
4593_150	;	107
4593_151	;	108
4593_152	;	109
4593_153	;	110
4593_154	;	111
4593_155	;	112
4593_156	;	113
4593_158	;	114
4593_162	;	115
4593_163	;	116
4593_164	;	117
4593_165	;	118
4593_166	;	119
4593_167	;	120
4593_168	;	121
4593_169	;	122
4593_173	;	123
4593_175	;	124	
4593_176	;	125
4593_177	;	126
4593_178	;	127
4593_179	;	128
4593_181	;	129
4593_182	;	130
4593_183	;	131
4593_184	;	132
4593_186	;	133
4593_187	;	134
4593_188	;	135
4593_189	;	136
4593_19		;	137
4593_191	;	138
4593_192	;	139
4593_193	;	140
4593_195	;	141
4593_196	;	142
4593_198	;	143
4593_199	;	144
4593_201	;	145
4593_202	;	146
4593_203	;	147
4593_204	;	148
4593_205	;	149
4593_206	;	150
4593_207	;	151
4593_209	;	152
4593_211	;	153
4593_212	;	154
4593_214	;	155
4593_215	;	156
4593_216	;	157
4593_219	;	158
4593_22		;	159
4593_221	;	160
4593_222	;	161
4593_223	;	162
4593_224	;	163
4593_225	;	164	
4593_226	;	165
4593_227	;	166	
4593_228	;	167
4593_229	;	168
4593_23		;	169																																																																																																																																																																						
